# Supplementary material for: CircTEC Inhibits the Follicular Atresia in Buffalo (Bubalus bubalis) via Targeting miR-144-5p/FZD3 Signaling Axis
Source: Int J Mol Sci. 2024 Dec 27;26(1):153. doi: 10.3390/ijms26010153 (PMC11719787; doi:10.3390/ijms26010153)
Supplement: Supplementary file 1 [file ijms-26-00153-s001.zip]

Archive with 3 entries (3 files):
- Supplementary material S1.pdf
- Supplementary material S2.pdf
- Supplementary Material S3.xlsx
