# Supplementary material for: CircTEC Inhibits the Follicular Atresia in Buffalo (Bubalus bubalis) via Targeting miR-144-5p/FZD3 Signaling Axis
Source: Int J Mol Sci. 2024 Dec 27;26(1):153. doi: 10.3390/ijms26010153 (PMC11719787; doi:10.3390/ijms26010153)
Supplement: Supplementary file 1 [file ijms-26-00153-s001.zip › Supplementary Material S3.xlsx]

## Sheet: Table S5
Table S5. Statistics of sample sequencing data.
Samples	HF1	HF2	HF3	AF1	AF2	AF3
Raw Reads	39949685	48679504	43870939	54575354	59835204	65785312
Clean Reads	39608999	48239649	43482628	54111281	59265196	65204954
GC Content	0.447	0.455	0.4579	0.4669	0.4458	0.45
Mapped Reads	35642920	43313591	39602262	49076367	51232326	50757821
Mapping Ratio	0.901	0.899	0.912	0.908	0.8655	0.7795
Table S1. Clean Reads: The number of high quality reads. GC content: Percentage of total G and C bases in the clean reads. Mapped Reads: The number of reads aligned to the reference genome. Mapping Ratio: number of reads aligned to the reference genome as a percentage of clean reads.

## Sheet: Table S6
Table S6 All circRNAs identified in this study.
gene_id	source_gene	chr	strand	genomic_start	genomic_end	spliced_length	annot_type
novel_circ_000046	ncbi_102395814	NC_037545.1	+	3169133	3198335	281	annot_exons
novel_circ_000047	ncbi_102394338	NC_037545.1	-	3509449	3515454	353	annot_exons
novel_circ_000048	ncbi_102393684	NC_037545.1	+	3575606	3585620	1527	annot_exons
novel_circ_000049	ncbi_102393684	NC_037545.1	+	3592041	3592426	386	one_exon
novel_circ_000050	ncbi_102396928	NC_037545.1	-	5443557	5461062	1605	annot_exons
novel_circ_000051	ncbi_102396928	NC_037545.1	-	5443557	5461077	1620	exon_intron
novel_circ_000052	ncbi_102397250	NC_037545.1	-	5578690	5584665	361	annot_exons
novel_circ_000053	ncbi_102405613	NC_037545.1	-	6849338	6871595	538	annot_exons
novel_circ_000054	ncbi_102405613	NC_037545.1	-	6866517	6871595	448	annot_exons
novel_circ_000055	ncbi_102405613	NC_037545.1	+	6918488	6921780	3293	antisense
novel_circ_000056	ncbi_102405613	NC_037545.1	-	6939707	6940102	396	one_exon
novel_circ_000057	ncbi_102405613	NC_037545.1	-	6939707	6945369	1429	annot_exons
novel_circ_000058	ncbi_102405613	NC_037545.1	-	6939707	6987868	1781	annot_exons
novel_circ_000059	ncbi_102405613	NC_037545.1	-	6944337	6987868	1385	annot_exons
novel_circ_000060	ncbi_102405613	NC_037545.1	-	6944685	6944854	170	one_exon
novel_circ_000061	ncbi_102403000	NC_037545.1	-	7913259	7913483	225	one_exon
novel_circ_000062	ncbi_102403000	NC_037545.1	-	7925247	7938790	423	annot_exons
novel_circ_000063	ncbi_102400629	NC_037545.1	-	8343822	8343976	155	antisense
novel_circ_000064	ncbi_102403437	NC_037545.1	+	8698954	8707725	879	annot_exons
novel_circ_000065	ncbi_102406970	NC_037545.1	+	11540427	11540669	243	antisense
novel_circ_000066	ncbi_102406970	NC_037545.1	-	11542501	11569900	1314	annot_exons
novel_circ_000067	ncbi_102406970	NC_037545.1	-	11547712	11553837	515	annot_exons
novel_circ_000068	ncbi_102408488	NC_037545.1	-	11983361	11994404	1688	annot_exons
novel_circ_000069	ncbi_102408813	NC_037545.1	+	12034695	12035416	722	one_exon
novel_circ_000070	ncbi_102408813	NC_037545.1	+	12034695	12045141	1009	annot_exons
novel_circ_000071	ncbi_102408813	NC_037545.1	+	12034695	12055581	1807	annot_exons
novel_circ_000072	ncbi_102408813	NC_037545.1	+	12061069	12064988	1986	annot_exons
novel_circ_000073	ncbi_102408813	NC_037545.1	-	12062408	12063430	1023	antisense
novel_circ_000074	ncbi_102408813	NC_037545.1	+	12084854	12087014	586	annot_exons
novel_circ_000075	ncbi_102408813	NC_037545.1	+	12084854	12099064	3932	annot_exons
novel_circ_000076	ncbi_102410012	NC_037545.1	-	12110951	12132263	1444	annot_exons
novel_circ_000077	ncbi_102410129	NC_037545.1	+	12392365	12392804	440	one_exon
novel_circ_000078	ncbi_102410129	NC_037545.1	+	12392365	12398513	3067	annot_exons
novel_circ_000079	ncbi_102411272	NC_037545.1	+	16351180	16351474	295	one_exon
novel_circ_000080	ncbi_102411272	NC_037545.1	+	16401996	16402831	836	one_exon
novel_circ_000081	ncbi_102411272	NC_037545.1	+	16401996	16411426	994	annot_exons
novel_circ_000082	ncbi_102398997	NC_037545.1	-	18376305	18376725	421	one_exon
novel_circ_000083	ncbi_102398997	NC_037545.1	-	18398921	18406703	392	annot_exons
novel_circ_000084	ncbi_102401391	NC_037545.1	+	18522587	18559670	11259	exon_intron
novel_circ_000085	ncbi_102394864	NC_037545.1	-	18857768	18877079	689	annot_exons
novel_circ_000086	ncbi_102394864	NC_037545.1	-	18877737	18877905	169	intronic
novel_circ_000087	ncbi_102396378	NC_037545.1	+	19284657	19290690	727	annot_exons
novel_circ_000088	ncbi_102396378	NC_037545.1	+	19284657	19294929	879	annot_exons
novel_circ_000089	ncbi_102397855	NC_037545.1	-	19902223	19902438	216	one_exon
novel_circ_000090	ncbi_102393724	NC_037545.1	-	20596670	20597616	947	antisense
novel_circ_000091	ncbi_102393724	NC_037545.1	-	20616617	20617314	698	antisense
novel_circ_000092	ncbi_102393724	NC_037545.1	+	20616617	20617314	698	intronic
novel_circ_000093	ncbi_102393724	NC_037545.1	-	20631470	20632902	1433	antisense
novel_circ_000094	ncbi_102404108	NC_037545.1	+	24115732	24173209	17705	exon_intron
novel_circ_000095	ncbi_102404108	NC_037545.1	+	24136500	24156164	490	annot_exons
novel_circ_000096	ncbi_102391091	NC_037545.1	+	25625568	25628234	291	annot_exons
novel_circ_000097	ncbi_102389222	NC_037545.1	+	25945318	25957210	446	annot_exons
novel_circ_000098	ncbi_102415800	NC_037545.1	-	25973965	25979965	608	annot_exons
novel_circ_000099	ncbi_102415800	NC_037545.1	-	26085647	26093780	2450	annot_exons
novel_circ_000100	ncbi_102412163	NC_037545.1	+	26258254	26280461	2473	annot_exons
novel_circ_000101	ncbi_102412163	NC_037545.1	+	26260639	26275691	1579	annot_exons
novel_circ_000102	ncbi_102412163	NC_037545.1	+	26270361	26332708	5443	annot_exons
novel_circ_000103	ncbi_102412163	NC_037545.1	+	26275475	26286139	1401	annot_exons
novel_circ_000104	ncbi_102412163	NC_037545.1	+	26279253	26286139	982	annot_exons
novel_circ_000105	ncbi_102412163	NC_037545.1	+	26279253	26290071	1743	annot_exons
novel_circ_000106	ncbi_102412163	NC_037545.1	+	26291018	26310811	1249	annot_exons
novel_circ_000107	ncbi_102412163	NC_037545.1	+	26293461	26310811	1058	annot_exons
novel_circ_000108	ncbi_102412163	NC_037545.1	+	26293461	26334215	3234	annot_exons
novel_circ_000109	ncbi_102412163	NC_037545.1	+	26305270	26322509	1271	annot_exons
novel_circ_000110	ncbi_102389210	NC_037545.1	+	29052458	29058527	6070	exon_intron
novel_circ_000111	ncbi_102389210	NC_037545.1	+	29055245	29058527	3283	one_exon
novel_circ_000112	ncbi_102389210	NC_037545.1	+	29055245	29118864	3990	annot_exons
novel_circ_000113	ncbi_102389210	NC_037545.1	+	29100366	29127255	1545	annot_exons
novel_circ_000114	ncbi_102389210	NC_037545.1	+	29147358	29148426	934	annot_exons
novel_circ_000115	ncbi_102394892	NC_037545.1	-	29331574	29332000	427	intronic
novel_circ_000116	ncbi_102395754	NC_037545.1	-	29351339	29353299	511	annot_exons
novel_circ_000117	ncbi_102394367	NC_037545.1	-	29396384	29398233	1850	one_exon
novel_circ_000118	ncbi_102401748	NC_037545.1	+	29650985	29651145	161	intronic
novel_circ_000119	ncbi_102401748	NC_037545.1	+	29657533	29667000	9468	intronic
novel_circ_000120	ncbi_102401748	NC_037545.1	+	29716331	29732596	999	annot_exons
novel_circ_000121	ncbi_102401748	NC_037545.1	+	29720783	29758885	3112	annot_exons
novel_circ_000122	ncbi_102401748	NC_037545.1	+	29726625	29732596	417	annot_exons
novel_circ_000123	ncbi_102410924	NC_037545.1	+	29918492	29920755	501	annot_exons
novel_circ_000124	ncbi_102411251	NC_037545.1	-	30018155	30028050	662	annot_exons
novel_circ_000125	ncbi_102411251	NC_037545.1	-	30020058	30024577	390	annot_exons
novel_circ_000126	ncbi_102413230	NC_037545.1	-	30083256	30083946	691	antisense
novel_circ_000127	ncbi_102393571	NC_037545.1	-	30492442	30512727	2436	annot_exons
novel_circ_000128	ncbi_102416312	NC_037545.1	+	30678110	30697403	538	annot_exons
novel_circ_000129	ncbi_102416312	NC_037545.1	+	30678110	30708898	703	annot_exons
novel_circ_000130	ncbi_102390739	NC_037545.1	-	31192765	31199199	852	annot_exons
novel_circ_000131	ncbi_102398926	NC_037545.1	-	36992015	36999601	477	annot_exons
novel_circ_000132	ncbi_102408631	NC_037545.1	+	37546777	37548726	405	annot_exons
novel_circ_000133	NA	NC_037545.1	+	37586077	37592384	6308	intergenic
novel_circ_000134	ncbi_102411131	NC_037545.1	-	39033743	39079557	818	annot_exons
novel_circ_000135	ncbi_102411457	NC_037545.1	-	39341316	39403765	706	annot_exons
novel_circ_000136	ncbi_102411457	NC_037545.1	-	39368596	39403765	468	annot_exons
novel_circ_000137	ncbi_102397335	NC_037545.1	+	40795027	40796061	1035	intronic
novel_circ_000138	ncbi_102397335	NC_037545.1	-	41378117	41378855	739	antisense
novel_circ_000139	ncbi_102397335	NC_037545.1	+	41412557	41412722	166	intronic
novel_circ_000140	ncbi_102397335	NC_037545.1	+	41459931	41460256	326	intronic
novel_circ_000141	ncbi_102397335	NC_037545.1	+	41671291	41696817	403	annot_exons
novel_circ_000142	ncbi_102397335	NC_037545.1	+	42320563	42322892	510	annot_exons
novel_circ_000143	ncbi_102397335	NC_037545.1	+	42498369	42510463	531	annot_exons
novel_circ_000144	ncbi_102397335	NC_037545.1	+	42565940	42592754	1044	annot_exons
novel_circ_000145	ncbi_102397335	NC_037545.1	+	42587948	42599848	525	annot_exons
novel_circ_000146	NA	NC_037545.1	-	44828956	44829971	1016	intergenic
novel_circ_000147	ncbi_102398224	NC_037545.1	-	46016056	46021980	5925	exon_intron
novel_circ_000148	ncbi_102389170	NC_037545.1	-	46380476	46381830	352	annot_exons
novel_circ_000149	ncbi_102389170	NC_037545.1	-	46422124	46431809	400	annot_exons
novel_circ_000150	ncbi_102393441	NC_037545.1	+	46687814	46691428	321	annot_exons
novel_circ_000151	ncbi_102393764	NC_037545.1	-	46725803	46730972	464	annot_exons
novel_circ_000152	ncbi_102394618	NC_037545.1	-	46925384	46932667	473	annot_exons
novel_circ_000153	ncbi_102397770	NC_037545.1	+	47789496	47790157	275	annot_exons
novel_circ_000154	ncbi_102408065	NC_037545.1	-	48165873	48178919	383	annot_exons
novel_circ_000155	ncbi_102413766	NC_037545.1	+	48432117	48447059	1285	annot_exons
novel_circ_000156	ncbi_102413766	NC_037545.1	+	48441184	48442868	442	annot_exons
novel_circ_000157	ncbi_102393042	NC_037545.1	-	51542412	51549467	1839	annot_exons
novel_circ_000158	NA	NC_037545.1	+	51704767	51707268	2502	intergenic
novel_circ_000159	ncbi_102415231	NC_037545.1	-	51856789	51858642	759	annot_exons
novel_circ_000160	ncbi_102415231	NC_037545.1	-	51856789	51873058	2054	annot_exons
novel_circ_000161	ncbi_102415231	NC_037545.1	-	51868551	51873058	387	annot_exons
novel_circ_000162	ncbi_102416004	NC_037545.1	-	51890126	51892709	2584	antisense
novel_circ_000163	ncbi_102416140	NC_037545.1	+	54983620	54983858	239	intronic
novel_circ_000164	ncbi_102416140	NC_037545.1	+	55058096	55060818	307	annot_exons
novel_circ_000165	ncbi_102416140	NC_037545.1	+	55100224	55100550	327	intronic
novel_circ_000166	ncbi_102416140	NC_037545.1	+	55114082	55130424	359	annot_exons
novel_circ_000167	ncbi_102416140	NC_037545.1	+	55114082	55169411	822	annot_exons
novel_circ_000168	ncbi_102392660	NC_037545.1	-	55365316	55383801	969	annot_exons
novel_circ_000169	NA	NC_037545.1	+	64727552	64758145	30594	intergenic
novel_circ_000170	ncbi_102393532	NC_037545.1	-	65891050	65898533	350	annot_exons
novel_circ_000171	ncbi_102393532	NC_037545.1	-	65891050	65973307	2276	annot_exons
novel_circ_000172	ncbi_102393532	NC_037545.1	-	65898394	65973307	2066	annot_exons
novel_circ_000173	ncbi_102393532	NC_037545.1	-	65918307	65951689	1138	annot_exons
novel_circ_000174	ncbi_102393532	NC_037545.1	-	65927980	65951689	525	annot_exons
novel_circ_000175	ncbi_102393532	NC_037545.1	-	65927980	65973307	812	annot_exons
novel_circ_000176	ncbi_102393532	NC_037545.1	-	65951603	65973307	374	annot_exons
novel_circ_000177	ncbi_102393532	NC_037545.1	+	65956432	65956589	158	antisense
novel_circ_000178	ncbi_102393532	NC_037545.1	-	65973184	65994739	444	annot_exons
novel_circ_000179	ncbi_112577670	NC_037545.1	+	66805959	66833207	370	exon_intron
novel_circ_000180	ncbi_102393858	NC_037545.1	-	66887473	66888008	536	antisense
novel_circ_000181	ncbi_102407640	NC_037545.1	+	69512751	69516413	3663	intronic
novel_circ_000182	ncbi_102407640	NC_037545.1	+	69619327	69654329	437	annot_exons
novel_circ_000183	ncbi_102407640	NC_037545.1	+	69648331	69672284	1037	annot_exons
novel_circ_000184	ncbi_102407640	NC_037545.1	+	69648331	69687976	1566	annot_exons
novel_circ_000185	ncbi_102407640	NC_037545.1	+	69648331	69702652	1749	annot_exons
novel_circ_000186	ncbi_102407640	NC_037545.1	+	69660025	69687976	1269	annot_exons
novel_circ_000187	ncbi_102407640	NC_037545.1	+	69660025	69702652	1452	annot_exons
novel_circ_000188	ncbi_102407640	NC_037545.1	+	69687805	69714218	526	annot_exons
novel_circ_000189	ncbi_102398609	NC_037545.1	-	70950186	70958511	746	annot_exons
novel_circ_000190	ncbi_102398609	NC_037545.1	+	70956226	70956485	260	antisense
novel_circ_000191	ncbi_102402732	NC_037545.1	-	79851724	79852257	534	one_exon
novel_circ_000192	ncbi_102402732	NC_037545.1	-	79851724	79863209	652	annot_exons
novel_circ_000193	ncbi_102399670	NC_037545.1	+	80823905	80824078	174	antisense
novel_circ_000194	ncbi_102400207	NC_037545.1	+	80924154	80924392	239	one_exon
novel_circ_000195	ncbi_102404101	NC_037545.1	+	83069033	83081195	1164	annot_exons
novel_circ_000196	ncbi_102395501	NC_037545.1	+	86235100	86235435	336	one_exon
novel_circ_000197	ncbi_102395818	NC_037545.1	+	86813426	86826897	389	annot_exons
novel_circ_000198	ncbi_102401356	NC_037545.1	+	87703667	87703885	219	antisense
novel_circ_000199	ncbi_102399293	NC_037545.1	+	87862798	87886154	1107	annot_exons
novel_circ_000200	ncbi_102399293	NC_037545.1	+	87862798	87890731	1281	annot_exons
novel_circ_000201	ncbi_102399293	NC_037545.1	+	87862798	87891771	1345	annot_exons
novel_circ_000202	ncbi_102400811	NC_037545.1	-	87942659	87968194	1143	annot_exons
novel_circ_000203	ncbi_102400811	NC_037545.1	+	87961464	87964940	3477	antisense
novel_circ_000204	ncbi_102400811	NC_037545.1	-	87968057	87986790	366	annot_exons
novel_circ_000205	ncbi_102400811	NC_037545.1	+	87973830	87974509	680	antisense
novel_circ_000206	ncbi_102400811	NC_037545.1	-	87986563	87986790	228	one_exon
novel_circ_000207	ncbi_102395300	NC_037545.1	+	89449663	89453270	347	annot_exons
novel_circ_000208	ncbi_102396370	NC_037545.1	-	89478296	89499895	1349	annot_exons
novel_circ_000209	ncbi_102396370	NC_037545.1	-	89486425	89499895	1128	annot_exons
novel_circ_000210	ncbi_102396370	NC_037545.1	-	89491190	89499895	768	annot_exons
novel_circ_000211	ncbi_102396370	NC_037545.1	-	89494427	89499895	560	annot_exons
novel_circ_000212	ncbi_102396370	NC_037545.1	-	89495428	89499895	411	annot_exons
novel_circ_000213	ncbi_102399675	NC_037545.1	-	89926739	89927727	989	antisense
novel_circ_000214	ncbi_102394958	NC_037545.1	-	90517745	90581125	3406	annot_exons
novel_circ_000215	ncbi_102394958	NC_037545.1	-	90518324	90581125	3326	annot_exons
novel_circ_000216	ncbi_102393776	NC_037545.1	-	90614185	90634797	1382	annot_exons
novel_circ_000217	ncbi_102393776	NC_037545.1	-	90630092	90634797	645	annot_exons
novel_circ_000218	ncbi_102393776	NC_037545.1	-	90669675	90679214	393	annot_exons
novel_circ_000219	ncbi_102393776	NC_037545.1	-	90669675	90696136	491	annot_exons
novel_circ_000220	ncbi_102393776	NC_037545.1	-	90679017	90679214	198	one_exon
novel_circ_000221	ncbi_102416422	NC_037545.1	+	94897190	94918490	918	annot_exons
novel_circ_000222	ncbi_102389208	NC_037545.1	-	95070600	95100296	733	annot_exons
novel_circ_000223	ncbi_102389208	NC_037545.1	-	95070600	95112283	1285	annot_exons
novel_circ_000224	ncbi_102389208	NC_037545.1	-	95077707	95100296	613	annot_exons
novel_circ_000225	ncbi_102389208	NC_037545.1	-	95100202	95112283	647	annot_exons
novel_circ_000226	ncbi_102389208	NC_037545.1	-	95131849	95163869	841	annot_exons
novel_circ_000227	ncbi_102398452	NC_037545.1	+	97229042	97229351	310	one_exon
novel_circ_000228	ncbi_102393251	NC_037545.1	-	98155555	98158337	415	annot_exons
novel_circ_000229	ncbi_102393251	NC_037545.1	-	98162896	98170355	869	annot_exons
novel_circ_000230	ncbi_102394122	NC_037545.1	+	98188885	98202613	489	annot_exons
novel_circ_000231	ncbi_102394122	NC_037545.1	+	98243312	98249608	943	annot_exons
novel_circ_000232	ncbi_102394122	NC_037545.1	+	98276607	98281563	294	annot_exons
novel_circ_000233	ncbi_102394122	NC_037545.1	+	98281462	98292978	489	annot_exons
novel_circ_000234	ncbi_102398777	NC_037545.1	+	100742988	100754842	757	annot_exons
novel_circ_000235	ncbi_102398777	NC_037545.1	+	100742988	100761113	909	annot_exons
novel_circ_000236	ncbi_102398777	NC_037545.1	+	100742988	100782317	1133	annot_exons
novel_circ_000237	ncbi_102400724	NC_037545.1	+	101274748	101282876	703	annot_exons
novel_circ_000238	ncbi_102399719	NC_037545.1	+	101473469	101484982	666	annot_exons
novel_circ_000239	ncbi_102399719	NC_037545.1	+	101483516	101523899	2072	annot_exons
novel_circ_000240	ncbi_102400696	NC_037545.1	+	101554148	101558706	434	annot_exons
novel_circ_000241	ncbi_102400696	NC_037545.1	+	101558064	101558706	250	annot_exons
novel_circ_000242	ncbi_102390166	NC_037545.1	-	102140687	102140893	207	one_exon
novel_circ_000243	ncbi_102390166	NC_037545.1	-	102140895	102154152	590	annot_exons
novel_circ_000244	ncbi_102411918	NC_037545.1	-	103469227	103487604	840	annot_exons
novel_circ_000245	ncbi_102412887	NC_037545.1	+	103515760	103518390	270	annot_exons
novel_circ_000246	ncbi_102414305	NC_037545.1	+	103724828	103725253	426	antisense
novel_circ_000247	ncbi_102414305	NC_037545.1	-	103747460	103749064	1605	one_exon
novel_circ_000248	ncbi_102414305	NC_037545.1	+	103747743	103747952	210	antisense
novel_circ_000249	ncbi_102414305	NC_037545.1	+	103826076	103826281	206	antisense
novel_circ_000250	ncbi_102416202	NC_037545.1	-	108498080	108498822	743	one_exon
novel_circ_000251	ncbi_102407113	NC_037545.1	+	108914720	108929471	387	annot_exons
novel_circ_000252	ncbi_102407113	NC_037545.1	-	108945736	108946870	1135	antisense
novel_circ_000253	ncbi_102401080	NC_037545.1	-	109416642	109430995	286	annot_exons
novel_circ_000254	ncbi_102398372	NC_037545.1	+	110174375	110174852	478	one_exon
novel_circ_000255	ncbi_102400508	NC_037545.1	-	110912087	110922664	483	annot_exons
novel_circ_000256	ncbi_102391789	NC_037545.1	-	111770911	111773204	2294	antisense
novel_circ_000257	ncbi_102406474	NC_037545.1	+	112209618	112235673	567	annot_exons
novel_circ_000258	ncbi_102405071	NC_037545.1	-	112646931	112648947	2017	one_exon
novel_circ_000259	ncbi_102405071	NC_037545.1	-	112647480	112647894	415	one_exon
novel_circ_000260	ncbi_102405071	NC_037545.1	+	112648058	112648363	306	antisense
novel_circ_000261	ncbi_102399012	NC_037545.1	+	113945685	113951798	1117	annot_exons
novel_circ_000262	ncbi_102398687	NC_037545.1	-	114027529	114047826	686	annot_exons
novel_circ_000263	ncbi_102398687	NC_037545.1	-	114037081	114047922	483	annot_exons
novel_circ_000264	ncbi_102398687	NC_037545.1	-	114037081	114100290	1193	annot_exons
novel_circ_000265	ncbi_102398687	NC_037545.1	-	114071716	114100290	710	annot_exons
novel_circ_000266	ncbi_102398687	NC_037545.1	-	114083371	114100290	541	annot_exons
novel_circ_000267	ncbi_102408303	NC_037545.1	-	114217529	114217814	286	one_exon
novel_circ_000268	ncbi_102408303	NC_037545.1	-	114277180	114279461	585	annot_exons
novel_circ_000269	ncbi_102396064	NC_037545.1	-	114518437	114521180	2744	exon_intron
novel_circ_000270	ncbi_102396064	NC_037545.1	-	114524312	114525755	208	annot_exons
novel_circ_000271	ncbi_102396064	NC_037545.1	-	114560842	114571148	634	annot_exons
novel_circ_000272	ncbi_102396064	NC_037545.1	-	114560842	114583938	715	annot_exons
novel_circ_000273	ncbi_102395520	NC_037545.1	-	114707171	114719810	463	annot_exons
novel_circ_000274	ncbi_102395520	NC_037545.1	-	114718968	114726124	456	annot_exons
novel_circ_000275	ncbi_102394990	NC_037545.1	-	114781818	114811690	1608	annot_exons
novel_circ_000276	ncbi_102394990	NC_037545.1	-	114808906	114811690	433	annot_exons
novel_circ_000277	ncbi_102393914	NC_037545.1	-	114937860	114946141	589	annot_exons
novel_circ_000278	ncbi_102393914	NC_037545.1	-	114941476	114947744	414	annot_exons
novel_circ_000279	ncbi_102389746	NC_037545.1	-	115042041	115059076	793	annot_exons
novel_circ_000280	ncbi_102389746	NC_037545.1	-	115058489	115082250	890	annot_exons
novel_circ_000281	ncbi_102389746	NC_037545.1	-	115080789	115087955	625	annot_exons
novel_circ_000282	ncbi_102389746	NC_037545.1	-	115085557	115087955	378	annot_exons
novel_circ_000283	ncbi_102389436	NC_037545.1	-	115142513	115164681	752	annot_exons
novel_circ_000284	ncbi_102407099	NC_037545.1	+	115451553	115452160	608	antisense
novel_circ_000285	ncbi_102407099	NC_037545.1	-	115461650	115462642	278	annot_exons
novel_circ_000286	ncbi_102407099	NC_037545.1	-	115464298	115471298	612	annot_exons
novel_circ_000287	ncbi_102406782	NC_037545.1	+	115635240	115635611	372	antisense
novel_circ_000288	ncbi_102406782	NC_037545.1	-	115642440	115642596	157	exon_intron
novel_circ_000289	ncbi_102405255	NC_037545.1	-	115765692	115771212	216	annot_exons
novel_circ_000290	ncbi_102404601	NC_037545.1	+	115826381	115828101	1721	antisense
novel_circ_000291	ncbi_102402670	NC_037545.1	-	116119560	116120147	588	antisense
novel_circ_000292	ncbi_102402670	NC_037545.1	+	116132077	116135979	359	annot_exons
novel_circ_000293	ncbi_102402670	NC_037545.1	+	116137421	116139701	218	annot_exons
novel_circ_000294	ncbi_102402034	NC_037545.1	+	116212839	116213067	229	one_exon
novel_circ_000295	ncbi_102401275	NC_037545.1	+	116215932	116216133	202	antisense
novel_circ_000296	ncbi_102396861	NC_037545.1	-	116388438	116410507	378	annot_exons
novel_circ_000297	ncbi_102396861	NC_037545.1	-	116405233	116410507	275	annot_exons
novel_circ_000298	ncbi_102396861	NC_037545.1	+	116415873	116416144	272	antisense
novel_circ_000299	ncbi_102396861	NC_037545.1	-	116426800	116428278	307	annot_exons
novel_circ_000300	ncbi_102399192	NC_037545.1	+	117037893	117038838	174	annot_exons
novel_circ_000301	ncbi_102399192	NC_037545.1	+	117037893	117079549	417	annot_exons
novel_circ_000302	ncbi_102399192	NC_037545.1	+	117122674	117125566	475	annot_exons
novel_circ_000303	ncbi_102397599	NC_037545.1	+	117176486	117248856	281	annot_exons
novel_circ_000304	ncbi_102398058	NC_037545.1	-	118622695	118647459	1301	annot_exons
novel_circ_000305	ncbi_102398058	NC_037545.1	-	118649572	118660373	471	annot_exons
novel_circ_000306	ncbi_102404746	NC_037545.1	-	119358455	119358938	484	antisense
novel_circ_000307	ncbi_102403976	NC_037545.1	+	120079581	120079779	199	one_exon
novel_circ_000308	ncbi_102398600	NC_037545.1	-	121853236	121853411	176	antisense
novel_circ_000309	ncbi_102391153	NC_037545.1	-	123538498	123539187	690	one_exon
novel_circ_000310	ncbi_102391153	NC_037545.1	-	123588481	123588639	159	intronic
novel_circ_000311	ncbi_102391153	NC_037545.1	-	123755279	123755479	201	one_exon
novel_circ_000312	ncbi_102391153	NC_037545.1	-	123787039	123789529	2491	intronic
novel_circ_000313	ncbi_102391153	NC_037545.1	-	123909707	123910117	411	intronic
novel_circ_000314	ncbi_102391153	NC_037545.1	-	123915715	123932892	1177	annot_exons
novel_circ_000315	ncbi_102393660	NC_037545.1	-	124413120	124421696	8577	antisense
novel_circ_000316	ncbi_102407291	NC_037545.1	+	126406643	126407148	506	antisense
novel_circ_000317	ncbi_102412592	NC_037545.1	-	127010340	127027276	736	annot_exons
novel_circ_000318	ncbi_102412592	NC_037545.1	-	127010340	127032769	840	annot_exons
novel_circ_000319	ncbi_102412592	NC_037545.1	-	127174842	127205504	1249	annot_exons
novel_circ_000320	ncbi_102412592	NC_037545.1	-	127195376	127205504	658	annot_exons
novel_circ_000321	NA	NC_037545.1	-	127798597	127799305	709	intergenic
novel_circ_000322	ncbi_102399984	NC_037545.1	-	127849748	127854232	1351	annot_exons
novel_circ_000323	ncbi_102396156	NC_037545.1	+	128125167	128128703	317	annot_exons
novel_circ_000324	ncbi_102394356	NC_037545.1	-	128219380	128238153	890	annot_exons
novel_circ_000325	ncbi_102394356	NC_037545.1	-	128220644	128223000	2357	intronic
novel_circ_000326	ncbi_102394356	NC_037545.1	-	128229162	128238153	728	annot_exons
novel_circ_000327	ncbi_102404273	NC_037545.1	-	128315495	128316475	981	one_exon
novel_circ_000328	ncbi_102408513	NC_037545.1	+	128840950	128841307	270	annot_exons
novel_circ_000329	ncbi_102401167	NC_037545.1	+	128917462	128921325	517	annot_exons
novel_circ_000330	ncbi_102401167	NC_037545.1	+	128917462	128934237	1827	annot_exons
novel_circ_000331	ncbi_102399964	NC_037545.1	-	129001026	129006070	473	annot_exons
novel_circ_000332	ncbi_102399964	NC_037545.1	-	129001026	129009343	576	annot_exons
novel_circ_000333	ncbi_102399964	NC_037545.1	-	129001026	129021809	1116	annot_exons
novel_circ_000334	ncbi_102399964	NC_037545.1	-	129014169	129021809	540	annot_exons
novel_circ_000335	ncbi_102396129	NC_037545.1	-	130900048	130900381	334	one_exon
novel_circ_000336	ncbi_102395163	NC_037545.1	-	131222786	131229026	1142	annot_exons
novel_circ_000337	ncbi_102396657	NC_037545.1	-	132201915	132206988	465	annot_exons
novel_circ_000338	ncbi_102396657	NC_037545.1	-	132256839	132264788	265	annot_exons
novel_circ_000339	ncbi_102399652	NC_037545.1	-	132561431	132585861	1899	annot_exons
novel_circ_000340	ncbi_102399652	NC_037545.1	-	132582439	132585861	288	annot_exons
novel_circ_000341	ncbi_102400519	NC_037545.1	-	132711577	132722004	1615	annot_exons
novel_circ_000342	ncbi_102392395	NC_037545.1	+	134718779	134734035	192	annot_exons
novel_circ_000343	ncbi_102392395	NC_037545.1	+	134767530	134767763	234	intronic
novel_circ_000344	ncbi_102392395	NC_037545.1	-	134808773	134809235	463	antisense
novel_circ_000345	ncbi_102413366	NC_037545.1	-	137724990	137730753	1584	annot_exons
novel_circ_000346	ncbi_102413366	NC_037545.1	-	138459292	138486251	26960	exon_intron
novel_circ_000347	ncbi_102413366	NC_037545.1	-	138485440	138486251	812	one_exon
novel_circ_000348	ncbi_102413420	NC_037545.1	-	139698823	139700333	1511	one_exon
novel_circ_000349	ncbi_102413420	NC_037545.1	-	139712559	139715502	295	annot_exons
novel_circ_000350	ncbi_102413420	NC_037545.1	-	139712559	139729601	508	annot_exons
novel_circ_000351	ncbi_102413420	NC_037545.1	-	139712559	139750522	1053	annot_exons
novel_circ_000352	ncbi_102413420	NC_037545.1	-	139729389	139796610	2159	annot_exons
novel_circ_000353	ncbi_102413420	NC_037545.1	-	139743376	139750522	545	annot_exons
novel_circ_000354	ncbi_102413420	NC_037545.1	-	139743376	139756218	943	annot_exons
novel_circ_000355	ncbi_102413420	NC_037545.1	-	139743376	139758912	1015	annot_exons
novel_circ_000356	ncbi_102413420	NC_037545.1	-	139744785	139744993	209	intronic
novel_circ_000357	ncbi_102413420	NC_037545.1	-	139749931	139750522	264	annot_exons
novel_circ_000358	ncbi_102413420	NC_037545.1	-	139749931	139756218	662	annot_exons
novel_circ_000359	ncbi_102413420	NC_037545.1	-	139753069	139758912	470	annot_exons
novel_circ_000360	ncbi_102413420	NC_037545.1	-	139758841	139796610	1003	annot_exons
novel_circ_000361	ncbi_102413420	NC_037545.1	-	139764442	139796610	705	annot_exons
novel_circ_000362	ncbi_102413420	NC_037545.1	-	139779986	139796610	405	annot_exons
novel_circ_000363	ncbi_102413420	NC_037545.1	-	139843561	139847822	535	annot_exons
novel_circ_000364	ncbi_102413420	NC_037545.1	-	139843561	139867382	612	annot_exons
novel_circ_000365	ncbi_102413420	NC_037545.1	-	139847579	139867382	321	annot_exons
novel_circ_000366	ncbi_102413420	NC_037545.1	+	139877894	139879183	1290	antisense
novel_circ_000367	ncbi_102413420	NC_037545.1	-	139905619	139947615	41997	intronic
novel_circ_000368	ncbi_102413420	NC_037545.1	-	139954828	139979350	215	annot_exons
novel_circ_000369	ncbi_102414958	NC_037545.1	+	140355367	140376643	2593	annot_exons
novel_circ_000370	ncbi_102414958	NC_037545.1	+	140355367	140390564	2954	annot_exons
novel_circ_000371	ncbi_102414958	NC_037545.1	+	140410332	140429651	619	annot_exons
novel_circ_000372	ncbi_102414958	NC_037545.1	+	140410332	140447407	783	annot_exons
novel_circ_000373	ncbi_102402133	NC_037545.1	+	140657223	140658466	1244	intronic
novel_circ_000374	ncbi_102402133	NC_037545.1	+	140803445	140803694	250	intronic
novel_circ_000375	ncbi_102410604	NC_037545.1	+	141752485	141798739	1979	annot_exons
novel_circ_000376	ncbi_102410604	NC_037545.1	+	141774830	141783641	505	annot_exons
novel_circ_000377	ncbi_102410604	NC_037545.1	+	141774830	141807369	1990	annot_exons
novel_circ_000378	ncbi_102410604	NC_037545.1	-	141828147	141828409	263	antisense
novel_circ_000379	ncbi_102390846	NC_037545.1	-	143951573	143951825	253	antisense
novel_circ_000380	ncbi_102390846	NC_037545.1	+	143951573	143951825	253	intronic
novel_circ_000381	ncbi_102398736	NC_037545.1	-	150772519	150781579	442	annot_exons
novel_circ_000382	ncbi_102404585	NC_037545.1	-	151639253	151641288	420	annot_exons
novel_circ_000383	ncbi_102405466	NC_037545.1	+	151673276	151676027	307	annot_exons
novel_circ_000384	ncbi_102405466	NC_037545.1	+	151673276	151703344	970	annot_exons
novel_circ_000385	ncbi_102405466	NC_037545.1	+	151755766	151778182	843	annot_exons
novel_circ_000386	ncbi_102409299	NC_037545.1	+	157873886	157892886	1209	annot_exons
novel_circ_000387	ncbi_102396862	NC_037545.1	-	159885540	159887276	1737	intronic
novel_circ_000388	ncbi_102396862	NC_037545.1	+	159916307	159916638	332	antisense
novel_circ_000389	ncbi_102410675	NC_037545.1	-	161441024	161446293	624	annot_exons
novel_circ_000390	ncbi_102410675	NC_037545.1	-	161441024	161449055	756	annot_exons
novel_circ_000391	ncbi_102410675	NC_037545.1	-	161441024	161480335	1694	annot_exons
novel_circ_000392	ncbi_102410675	NC_037545.1	-	161510315	161519607	490	annot_exons
novel_circ_000393	ncbi_102401109	NC_037545.1	+	162852456	162853084	629	antisense
novel_circ_000394	ncbi_102389096	NC_037545.1	+	166502653	166513133	8399	exon_intron
novel_circ_000395	ncbi_102394914	NC_037545.1	+	166962459	166965806	229	annot_exons
novel_circ_000396	ncbi_102394914	NC_037545.1	+	167002205	167013973	581	annot_exons
novel_circ_000397	ncbi_102394914	NC_037545.1	+	167024999	167025240	242	exon_intron
novel_circ_000398	ncbi_102411380	NC_037545.1	-	170784864	170801691	1270	exon_intron
novel_circ_000399	ncbi_102411932	NC_037545.1	+	170978226	170990542	3065	annot_exons
novel_circ_000400	ncbi_102412468	NC_037545.1	+	171098400	171117082	1405	annot_exons
novel_circ_000401	ncbi_102412468	NC_037545.1	+	171113298	171117082	367	annot_exons
novel_circ_000402	ncbi_102413895	NC_037545.1	+	171277624	171290271	327	annot_exons
novel_circ_000403	ncbi_102414672	NC_037545.1	+	171324228	171377802	738	annot_exons
novel_circ_000404	ncbi_102414672	NC_037545.1	+	171460846	171484831	602	annot_exons
novel_circ_000405	ncbi_102398367	NC_037545.1	-	171903364	171928566	394	annot_exons
novel_circ_000406	ncbi_102390971	NC_037545.1	+	172019892	172020410	519	antisense
novel_circ_000407	ncbi_102404449	NC_037545.1	-	173275396	173282962	7567	intronic
novel_circ_000408	ncbi_102404449	NC_037545.1	-	173440732	173441354	623	intronic
novel_circ_000409	ncbi_102410348	NC_037545.1	+	175035426	175040979	521	annot_exons
novel_circ_000410	ncbi_102410348	NC_037545.1	+	175035426	175098368	1782	annot_exons
novel_circ_000411	ncbi_102410348	NC_037545.1	+	175074322	175098368	1034	annot_exons
novel_circ_000412	ncbi_102389933	NC_037545.1	+	177309134	177311116	1983	exon_intron
novel_circ_000413	ncbi_102389933	NC_037545.1	+	177309134	177353061	555	annot_exons
novel_circ_000414	ncbi_102389933	NC_037545.1	+	177325705	177327868	226	annot_exons
novel_circ_000415	ncbi_102389933	NC_037545.1	+	177325705	177353061	350	annot_exons
novel_circ_000416	ncbi_102389933	NC_037545.1	+	177479713	177482520	401	annot_exons
novel_circ_000417	ncbi_102400075	NC_037545.1	-	177491647	177494671	488	annot_exons
novel_circ_000418	ncbi_102400075	NC_037545.1	-	177525093	177545820	436	annot_exons
novel_circ_000419	ncbi_102400075	NC_037545.1	-	177541553	177545820	312	annot_exons
novel_circ_000420	ncbi_102399525	NC_037545.1	+	177678236	177678482	247	antisense
novel_circ_000421	ncbi_102399525	NC_037545.1	-	177757534	177763540	296	annot_exons
novel_circ_000422	ncbi_102399525	NC_037545.1	-	177844212	177844482	271	one_exon
novel_circ_000423	ncbi_102398697	NC_037545.1	-	179332404	179334975	400	annot_exons
novel_circ_000424	ncbi_102398697	NC_037545.1	-	179390379	179391543	248	annot_exons
novel_circ_000425	ncbi_102401090	NC_037545.1	+	179678474	179681326	2853	exon_intron
novel_circ_000426	ncbi_102401090	NC_037545.1	+	179678474	179698839	556	annot_exons
novel_circ_000427	ncbi_102401090	NC_037545.1	+	179678474	179727466	1352	annot_exons
novel_circ_000428	ncbi_102401090	NC_037545.1	+	179690111	179698839	434	annot_exons
novel_circ_000429	ncbi_102401090	NC_037545.1	+	179690111	179718533	827	annot_exons
novel_circ_000430	ncbi_102401090	NC_037545.1	+	179690111	179727466	1230	annot_exons
novel_circ_000431	ncbi_102401090	NC_037545.1	+	179705785	179711700	323	annot_exons
novel_circ_000432	ncbi_102401090	NC_037545.1	+	179705785	179718533	393	annot_exons
novel_circ_000433	ncbi_102401090	NC_037545.1	+	179705785	179727466	796	annot_exons
novel_circ_000434	ncbi_102401090	NC_037545.1	+	179726014	179727466	403	annot_exons
novel_circ_000435	ncbi_102403954	NC_037545.1	+	180361050	180367410	833	annot_exons
novel_circ_000436	ncbi_102390943	NC_037545.1	-	181479913	181483255	405	annot_exons
novel_circ_000437	ncbi_102392498	NC_037545.1	-	181731843	181739831	1113	annot_exons
novel_circ_000438	ncbi_102392498	NC_037545.1	-	181735712	181739831	596	annot_exons
novel_circ_000439	ncbi_102404513	NC_037545.1	+	182974665	182976408	161	annot_exons
novel_circ_000440	ncbi_102403329	NC_037545.1	-	183432559	183457738	1507	annot_exons
novel_circ_000441	ncbi_102403329	NC_037545.1	-	183495673	183507152	525	annot_exons
novel_circ_000442	ncbi_102403329	NC_037545.1	-	183505689	183507152	228	annot_exons
novel_circ_000443	ncbi_102395283	NC_037545.1	-	183822947	183830717	467	annot_exons
novel_circ_000444	ncbi_102395283	NC_037545.1	-	183836370	183905979	3587	annot_exons
novel_circ_000445	ncbi_102395283	NC_037545.1	-	183854675	183866791	505	annot_exons
novel_circ_000446	ncbi_102395283	NC_037545.1	-	183863320	183881333	1105	annot_exons
novel_circ_000447	ncbi_102395283	NC_037545.1	-	183872103	183905979	1873	annot_exons
novel_circ_000448	ncbi_102395283	NC_037545.1	-	183884188	183901802	635	annot_exons
novel_circ_000449	ncbi_102395283	NC_037545.1	-	183884188	183905979	1046	annot_exons
novel_circ_000450	ncbi_102395283	NC_037545.1	-	183885842	183901802	536	annot_exons
novel_circ_000451	ncbi_102395283	NC_037545.1	-	183888533	183901802	394	annot_exons
novel_circ_000452	ncbi_102395283	NC_037545.1	-	183896206	183901802	323	annot_exons
novel_circ_000453	ncbi_102395283	NC_037545.1	-	183896206	183905979	734	annot_exons
novel_circ_000454	ncbi_102395283	NC_037545.1	-	183911048	183911476	429	intronic
novel_circ_000455	ncbi_102399772	NC_037545.1	+	186219208	186235436	1327	annot_exons
novel_circ_000456	ncbi_102399772	NC_037545.1	+	186219208	186240049	1677	annot_exons
novel_circ_000457	ncbi_102416020	NC_037545.1	+	188368821	188394030	25210	antisense
novel_circ_000458	ncbi_102416020	NC_037545.1	-	188369387	188394149	21536	exon_intron
novel_circ_000459	NA	NC_037545.1	-	190475445	190475755	311	intergenic
novel_circ_000460	ncbi_102393114	NC_037545.1	-	190548205	190550434	607	annot_exons
novel_circ_000461	ncbi_102393114	NC_037545.1	-	190556805	190558589	1544	annot_exons
novel_circ_000462	ncbi_102398421	NC_037545.1	+	190679840	190681661	489	annot_exons
novel_circ_000463	ncbi_102392473	NC_037545.1	+	190899428	190900845	428	exon_intron
novel_circ_000464	ncbi_102392702	NC_037545.1	-	191520006	191580712	592	annot_exons
novel_circ_000465	ncbi_102392702	NC_037545.1	-	191553690	191553881	192	one_exon
novel_circ_000466	ncbi_102390057	NC_037545.1	-	192855394	192874571	1455	annot_exons
novel_circ_000467	ncbi_102415633	NC_037545.1	+	193179374	193183256	427	exon_intron
novel_circ_000468	ncbi_102415633	NC_037545.1	-	193179374	193183256	3883	antisense
novel_circ_000469	ncbi_102415633	NC_037545.1	+	193179377	193183256	424	annot_exons
novel_circ_000470	ncbi_102415633	NC_037545.1	-	193179377	193183256	3880	antisense
novel_circ_000471	ncbi_102415633	NC_037545.1	+	193179381	193183256	420	annot_exons
novel_circ_000472	ncbi_102415633	NC_037545.1	+	193186687	193192413	614	annot_exons
novel_circ_000473	ncbi_102407054	NC_037545.1	-	193721456	193778571	1694	annot_exons
novel_circ_000474	ncbi_102401979	NC_037545.1	+	193891724	193951597	4360	annot_exons
novel_circ_000475	ncbi_102401979	NC_037545.1	+	193895380	193896542	175	annot_exons
novel_circ_000476	ncbi_102401979	NC_037545.1	+	193936183	193939330	329	annot_exons
novel_circ_000477	ncbi_102401979	NC_037545.1	+	193966546	193978276	1264	annot_exons
novel_circ_000478	ncbi_102402841	NC_037545.1	+	194189388	194251267	5699	annot_exons
novel_circ_000479	ncbi_102402841	NC_037545.1	+	194240565	194247879	506	annot_exons
novel_circ_000480	ncbi_102402841	NC_037545.1	+	194240565	194251267	654	annot_exons
novel_circ_000481	ncbi_102402841	NC_037545.1	+	194252647	194254419	1773	intronic
novel_circ_000482	ncbi_102402841	NC_037545.1	+	194267883	194272066	432	annot_exons
novel_circ_000483	ncbi_102415302	NC_037545.1	+	196813862	196818323	454	annot_exons
novel_circ_000484	ncbi_102415302	NC_037545.1	+	196813862	196833372	927	annot_exons
novel_circ_000485	ncbi_102415615	NC_037545.1	-	196994572	196994778	207	intronic
novel_circ_000486	ncbi_102399404	NC_037545.1	-	197183175	197188331	495	annot_exons
novel_circ_000487	ncbi_102399734	NC_037545.1	-	197429051	197432002	2952	intronic
novel_circ_000488	ncbi_102402103	NC_037545.1	+	197821991	197825452	514	annot_exons
novel_circ_000489	ncbi_102402103	NC_037545.1	+	197822035	197825452	470	annot_exons
novel_circ_000490	ncbi_102402103	NC_037545.1	+	197822035	197839697	577	annot_exons
novel_circ_000491	ncbi_102402103	NC_037545.1	+	197824370	197825452	364	annot_exons
novel_circ_000492	ncbi_102409977	NC_037545.1	+	198544946	198550417	2691	annot_exons
novel_circ_000493	ncbi_102409977	NC_037545.1	+	198544946	198602043	2877	annot_exons
novel_circ_000494	ncbi_102409651	NC_037545.1	-	198850091	198850824	734	intronic
novel_circ_000495	ncbi_102409651	NC_037545.1	-	198868724	198887322	486	annot_exons
novel_circ_000496	ncbi_102409651	NC_037545.1	-	198868724	198910905	1496	annot_exons
novel_circ_000497	ncbi_102405764	NC_037545.1	-	200008816	200028221	936	annot_exons
novel_circ_000498	ncbi_102405764	NC_037545.1	-	200008816	200052193	1599	annot_exons
novel_circ_000499	ncbi_102405764	NC_037545.1	-	200016869	200052193	1443	annot_exons
novel_circ_000500	ncbi_102405764	NC_037545.1	-	200046321	200052193	663	annot_exons
novel_circ_000501	ncbi_102415779	NC_037546.1	-	336577	362439	1242	annot_exons
novel_circ_000502	ncbi_102413637	NC_037546.1	-	1145168	1168450	426	annot_exons
novel_circ_000503	ncbi_102413637	NC_037546.1	+	1145179	1167312	22134	antisense
novel_circ_000504	ncbi_102413637	NC_037546.1	-	1261115	1262722	198	annot_exons
novel_circ_000505	ncbi_102390131	NC_037546.1	+	1793784	1816737	16488	exon_intron
novel_circ_000506	NA	NC_037546.1	-	1853552	1853801	250	intergenic
novel_circ_000507	ncbi_102399138	NC_037546.1	+	1888965	1897586	950	annot_exons
novel_circ_000508	ncbi_102410529	NC_037546.1	+	4822883	4823125	243	intronic
novel_circ_000509	ncbi_102410866	NC_037546.1	+	4947454	4947942	489	antisense
novel_circ_000510	ncbi_102398492	NC_037546.1	-	5276728	5286503	777	annot_exons
novel_circ_000511	ncbi_102396776	NC_037546.1	-	9458785	9470937	1017	annot_exons
novel_circ_000512	ncbi_102397730	NC_037546.1	-	10781093	10781293	201	antisense
novel_circ_000513	ncbi_102397730	NC_037546.1	+	10883889	10934389	489	annot_exons
novel_circ_000514	ncbi_102401399	NC_037546.1	-	11737094	11739164	2071	one_exon
novel_circ_000515	ncbi_102401399	NC_037546.1	+	11856020	11856316	297	antisense
novel_circ_000516	ncbi_102401399	NC_037546.1	-	12023621	12123555	14770	annot_exons
novel_circ_000517	ncbi_102401399	NC_037546.1	-	12023621	12123613	14828	annot_exons
novel_circ_000518	ncbi_102401399	NC_037546.1	-	12117999	12120793	2789	exon_intron
novel_circ_000519	ncbi_102401399	NC_037546.1	-	12119510	12120597	1082	annot_exons
novel_circ_000520	ncbi_102404582	NC_037546.1	-	12718952	12719222	271	antisense
novel_circ_000521	ncbi_102405697	NC_037546.1	-	12735781	12739492	1245	annot_exons
novel_circ_000522	ncbi_102405697	NC_037546.1	-	12744595	12748214	819	annot_exons
novel_circ_000523	ncbi_102405697	NC_037546.1	-	12755759	12779539	1612	annot_exons
novel_circ_000524	ncbi_102405697	NC_037546.1	-	12763328	12779539	1287	annot_exons
novel_circ_000525	ncbi_102405697	NC_037546.1	-	12766716	12779539	1111	exon_intron
novel_circ_000526	ncbi_102405697	NC_037546.1	-	12766720	12779539	1107	annot_exons
novel_circ_000527	ncbi_102394608	NC_037546.1	+	15087336	15088807	288	annot_exons
novel_circ_000528	ncbi_102394608	NC_037546.1	+	15087336	15181945	2864	annot_exons
novel_circ_000529	ncbi_102394608	NC_037546.1	+	15291201	15296094	4894	exon_intron
novel_circ_000530	ncbi_102406593	NC_037546.1	+	16006461	16006672	212	one_exon
novel_circ_000531	NA	NC_037546.1	+	16245428	16245716	289	intergenic
novel_circ_000532	ncbi_102390719	NC_037546.1	+	19215289	19221417	535	annot_exons
novel_circ_000533	ncbi_102415321	NC_037546.1	-	19416226	19421109	562	annot_exons
novel_circ_000534	ncbi_102397155	NC_037546.1	+	20126740	20137898	182	annot_exons
novel_circ_000535	ncbi_102397155	NC_037546.1	+	20166478	20177826	573	annot_exons
novel_circ_000536	ncbi_102397155	NC_037546.1	+	20172800	20174606	242	annot_exons
novel_circ_000537	ncbi_102397155	NC_037546.1	+	20172800	20197803	696	annot_exons
novel_circ_000538	ncbi_102397155	NC_037546.1	+	20172800	20212195	1110	annot_exons
novel_circ_000539	ncbi_102397155	NC_037546.1	+	20196659	20212195	675	annot_exons
novel_circ_000540	ncbi_102397155	NC_037546.1	+	20205446	20212195	414	annot_exons
novel_circ_000541	ncbi_102409122	NC_037546.1	+	20688961	20787503	98543	exon_intron
novel_circ_000542	ncbi_102411988	NC_037546.1	+	20759170	20809482	33626	exon_intron
novel_circ_000543	ncbi_102413952	NC_037546.1	-	20816487	20827852	11366	exon_intron
novel_circ_000544	ncbi_102391431	NC_037546.1	+	21403165	21403332	168	antisense
novel_circ_000545	ncbi_102410987	NC_037546.1	+	21628441	21638982	10542	antisense
novel_circ_000546	ncbi_102409358	NC_037546.1	-	22073739	22077192	3454	antisense
novel_circ_000547	ncbi_102412331	NC_037546.1	-	22257352	22262022	4671	exon_intron
novel_circ_000548	ncbi_102412331	NC_037546.1	-	22280033	22281874	1175	annot_exons
novel_circ_000549	ncbi_102390435	NC_037546.1	-	24315720	24356142	40423	antisense
novel_circ_000550	ncbi_102390435	NC_037546.1	-	24315738	24356160	40423	antisense
novel_circ_000551	ncbi_102390435	NC_037546.1	+	24316787	24356320	38699	exon_intron
novel_circ_000552	ncbi_102390435	NC_037546.1	+	24317181	24357483	39586	exon_intron
novel_circ_000553	ncbi_102390435	NC_037546.1	+	24317880	24358162	40121	exon_intron
novel_circ_000554	ncbi_102390435	NC_037546.1	-	24407453	24501884	94432	antisense
novel_circ_000555	ncbi_102410916	NC_037546.1	-	24451982	24513911	61056	exon_intron
novel_circ_000556	ncbi_102410916	NC_037546.1	+	24452691	24514617	61927	antisense
novel_circ_000557	ncbi_102410916	NC_037546.1	-	24519711	24524409	1037	annot_exons
novel_circ_000558	ncbi_102404073	NC_037546.1	+	24709794	24709916	123	antisense
novel_circ_000559	ncbi_102404073	NC_037546.1	+	24710111	24710356	246	antisense
novel_circ_000560	ncbi_102412769	NC_037546.1	-	25155407	25206487	38737	exon_intron
novel_circ_000561	ncbi_102396996	NC_037546.1	+	25300242	25300444	203	one_exon
novel_circ_000562	ncbi_102412723	NC_037546.1	-	25384858	25385556	264	annot_exons
novel_circ_000563	ncbi_102409533	NC_037546.1	+	25441336	25452431	11096	exon_intron
novel_circ_000564	ncbi_102408332	NC_037546.1	-	25441336	25452431	11096	exon_intron
novel_circ_000565	ncbi_102408332	NC_037546.1	-	25442273	25453369	11097	exon_intron
novel_circ_000566	ncbi_102409533	NC_037546.1	+	25443258	25454354	11097	exon_intron
novel_circ_000567	ncbi_102409533	NC_037546.1	+	25443372	25454468	11097	intronic
novel_circ_000568	ncbi_102402713	NC_037546.1	+	25593216	25631217	30671	exon_intron
novel_circ_000569	ncbi_102403570	NC_037546.1	-	25595658	25634233	38115	exon_intron
novel_circ_000570	ncbi_102403881	NC_037546.1	+	25597774	25636351	34316	exon_intron
novel_circ_000571	ncbi_102403881	NC_037546.1	+	25604589	25642948	29462	exon_intron
novel_circ_000572	ncbi_102410113	NC_037546.1	+	27028859	27080594	51330	exon_intron
novel_circ_000573	ncbi_102400969	NC_037546.1	-	27431357	27432777	1421	antisense
novel_circ_000574	ncbi_102400969	NC_037546.1	-	27432317	27432604	288	antisense
novel_circ_000575	ncbi_102399985	NC_037546.1	+	27447562	27451696	412	annot_exons
novel_circ_000576	ncbi_102399664	NC_037546.1	+	27512239	27532712	13886	exon_intron
novel_circ_000577	ncbi_102413809	NC_037546.1	+	27513081	27533321	13255	exon_intron
novel_circ_000578	ncbi_102413809	NC_037546.1	-	27524563	27543827	19265	antisense
novel_circ_000579	ncbi_102413809	NC_037546.1	-	27526158	27545415	19258	antisense
novel_circ_000580	ncbi_102413809	NC_037546.1	+	27527260	27546507	11492	exon_intron
novel_circ_000581	ncbi_102413809	NC_037546.1	-	27527265	27546511	19247	antisense
novel_circ_000582	ncbi_102413809	NC_037546.1	-	27527268	27546514	19247	antisense
novel_circ_000583	ncbi_112580184	NC_037546.1	-	27533914	27553161	19248	antisense
novel_circ_000584	ncbi_112580184	NC_037546.1	-	27535405	27554652	19248	antisense
novel_circ_000585	ncbi_112580184	NC_037546.1	-	27536439	27555687	19249	antisense
novel_circ_000586	ncbi_112580184	NC_037546.1	-	27536966	27556214	19249	antisense
novel_circ_000587	ncbi_112580184	NC_037546.1	+	27544202	27562450	10490	exon_intron
novel_circ_000588	ncbi_112580184	NC_037546.1	-	27544202	27562450	18249	antisense
novel_circ_000589	ncbi_112580184	NC_037546.1	+	27556293	27567974	9643	exon_intron
novel_circ_000590	ncbi_102399010	NC_037546.1	+	27556293	27586256	21196	exon_intron
novel_circ_000591	ncbi_102396669	NC_037546.1	+	27720351	27720575	225	intronic
novel_circ_000592	ncbi_102395106	NC_037546.1	+	27964255	27964882	302	annot_exons
novel_circ_000593	ncbi_102406830	NC_037546.1	-	30388628	30389202	575	exon_intron
novel_circ_000594	ncbi_102396661	NC_037546.1	+	31403559	31404039	481	one_exon
novel_circ_000595	ncbi_102396661	NC_037546.1	+	31484257	31488433	4177	intronic
novel_circ_000596	ncbi_102398464	NC_037546.1	+	31978710	31981394	1147	annot_exons
novel_circ_000597	ncbi_102405375	NC_037546.1	-	32534912	32543136	394	annot_exons
novel_circ_000598	ncbi_102416200	NC_037546.1	-	33651422	33670920	336	annot_exons
novel_circ_000599	ncbi_102416200	NC_037546.1	-	33651422	33739376	598	annot_exons
novel_circ_000600	ncbi_102416200	NC_037546.1	-	33733023	33739376	262	annot_exons
novel_circ_000601	ncbi_102415654	NC_037546.1	+	34002035	34065964	403	annot_exons
novel_circ_000602	ncbi_102415654	NC_037546.1	+	34057122	34065964	318	annot_exons
novel_circ_000603	ncbi_102389274	NC_037546.1	+	34693018	34693276	259	antisense
novel_circ_000604	ncbi_102411323	NC_037546.1	-	35297822	35306598	754	annot_exons
novel_circ_000605	ncbi_102410226	NC_037546.1	+	35330887	35342977	912	annot_exons
novel_circ_000606	ncbi_102410226	NC_037546.1	+	35340156	35350397	2350	exon_intron
novel_circ_000607	ncbi_102402323	NC_037546.1	+	35623546	35624343	798	antisense
novel_circ_000608	ncbi_102398540	NC_037546.1	-	35785420	35785738	184	annot_exons
novel_circ_000609	ncbi_102391155	NC_037546.1	-	36067406	36068175	370	annot_exons
novel_circ_000610	ncbi_102390174	NC_037546.1	+	40001285	40018702	1206	annot_exons
novel_circ_000611	ncbi_102390742	NC_037546.1	-	40410313	40460901	417	annot_exons
novel_circ_000612	ncbi_102416543	NC_037546.1	-	41064561	41064745	185	one_exon
novel_circ_000613	ncbi_102389760	NC_037546.1	-	41163896	41165871	198	annot_exons
novel_circ_000614	ncbi_102405459	NC_037546.1	-	41596084	41620499	2407	annot_exons
novel_circ_000615	ncbi_102405459	NC_037546.1	-	41618278	41619767	1490	exon_intron
novel_circ_000616	ncbi_102405459	NC_037546.1	-	41619613	41620499	422	annot_exons
novel_circ_000617	ncbi_102397149	NC_037546.1	-	42400159	42423299	494	annot_exons
novel_circ_000618	ncbi_102397149	NC_037546.1	-	42416449	42423299	189	annot_exons
novel_circ_000619	ncbi_102396844	NC_037546.1	+	42608943	42613451	820	annot_exons
novel_circ_000620	ncbi_102394100	NC_037546.1	+	42744409	42800673	1199	exon_intron
novel_circ_000621	ncbi_102394100	NC_037546.1	+	42745198	42800673	410	annot_exons
novel_circ_000622	ncbi_102415079	NC_037546.1	-	43410796	43438812	1737	annot_exons
novel_circ_000623	ncbi_102415079	NC_037546.1	-	43426994	43437310	615	annot_exons
novel_circ_000624	ncbi_102412877	NC_037546.1	+	43712407	43718253	353	annot_exons
novel_circ_000625	ncbi_102397693	NC_037546.1	+	44985426	44985620	195	one_exon
novel_circ_000626	ncbi_102396334	NC_037546.1	-	45012642	45012824	183	one_exon
novel_circ_000627	ncbi_102393451	NC_037546.1	-	45118427	45119475	534	annot_exons
novel_circ_000628	ncbi_102416069	NC_037546.1	-	45372657	45374062	450	annot_exons
novel_circ_000629	ncbi_102416069	NC_037546.1	-	45377579	45377853	275	intronic
novel_circ_000630	ncbi_102389298	NC_037546.1	-	48596242	48608556	1234	annot_exons
novel_circ_000631	ncbi_102389298	NC_037546.1	-	48596388	48601189	387	annot_exons
novel_circ_000632	ncbi_102389298	NC_037546.1	-	48601823	48610217	801	annot_exons
novel_circ_000633	ncbi_102389298	NC_037546.1	-	48680233	48699350	417	annot_exons
novel_circ_000634	ncbi_102389298	NC_037546.1	-	48716256	48719781	485	annot_exons
novel_circ_000635	ncbi_102389298	NC_037546.1	-	48732621	48741308	993	annot_exons
novel_circ_000636	ncbi_102389298	NC_037546.1	-	48764698	48765509	812	exon_intron
novel_circ_000637	ncbi_102389298	NC_037546.1	-	48812254	48813234	981	intronic
novel_circ_000638	ncbi_102391722	NC_037546.1	+	49190962	49221095	29749	exon_intron
novel_circ_000639	ncbi_102393461	NC_037546.1	-	49332632	49350365	840	annot_exons
novel_circ_000640	ncbi_102390958	NC_037546.1	+	51892724	51911057	327	annot_exons
novel_circ_000641	NA	NC_037546.1	-	52608673	52609049	377	intergenic
novel_circ_000642	NA	NC_037546.1	+	52608702	52608880	179	intergenic
novel_circ_000643	NA	NC_037546.1	+	52609007	52609216	210	intergenic
novel_circ_000644	NA	NC_037546.1	+	52609128	52609295	168	intergenic
novel_circ_000645	ncbi_102402273	NC_037546.1	-	53426452	53437508	933	annot_exons
novel_circ_000646	ncbi_102402273	NC_037546.1	-	53426452	53475499	5072	annot_exons
novel_circ_000647	ncbi_102402273	NC_037546.1	-	53435280	53437508	544	annot_exons
novel_circ_000648	ncbi_102402273	NC_037546.1	-	53453203	53470728	2025	annot_exons
novel_circ_000649	ncbi_102400118	NC_037546.1	-	53738539	53751878	438	annot_exons
novel_circ_000650	ncbi_102399793	NC_037546.1	+	53867307	53876866	9560	antisense
novel_circ_000651	ncbi_102396579	NC_037546.1	-	54458010	54460320	447	annot_exons
novel_circ_000652	ncbi_102415033	NC_037546.1	-	56858463	56887315	1574	annot_exons
novel_circ_000653	ncbi_102415033	NC_037546.1	-	56858463	56894654	1793	annot_exons
novel_circ_000654	ncbi_102415033	NC_037546.1	-	56876017	56887315	796	annot_exons
novel_circ_000655	ncbi_102414017	NC_037546.1	+	56969834	57002854	1565	annot_exons
novel_circ_000656	ncbi_102414017	NC_037546.1	+	56982418	57002854	945	annot_exons
novel_circ_000657	ncbi_102412174	NC_037546.1	+	57174720	57176320	1601	intronic
novel_circ_000658	ncbi_102412174	NC_037546.1	+	57217546	57224227	748	annot_exons
novel_circ_000659	ncbi_102404368	NC_037546.1	+	57517236	57536792	1109	annot_exons
novel_circ_000660	ncbi_102406531	NC_037546.1	+	57675607	57707431	1699	annot_exons
novel_circ_000661	ncbi_102406531	NC_037546.1	+	57715882	57716172	291	one_exon
novel_circ_000662	ncbi_102412856	NC_037546.1	-	58111216	58146835	1277	annot_exons
novel_circ_000663	ncbi_102412856	NC_037546.1	-	58125994	58146835	1024	annot_exons
novel_circ_000664	ncbi_102412856	NC_037546.1	-	58128608	58146835	972	annot_exons
novel_circ_000665	ncbi_102415298	NC_037546.1	+	58545633	58564531	515	annot_exons
novel_circ_000666	ncbi_102413083	NC_037546.1	-	59044183	59057990	438	annot_exons
novel_circ_000667	ncbi_102395275	NC_037546.1	-	59841682	59841915	234	antisense
novel_circ_000668	ncbi_102407176	NC_037546.1	-	62123845	62136287	657	annot_exons
novel_circ_000669	ncbi_102406315	NC_037546.1	-	62226728	62231064	448	annot_exons
novel_circ_000670	ncbi_102408816	NC_037546.1	-	65894623	65899404	526	annot_exons
novel_circ_000671	ncbi_102408816	NC_037546.1	-	65894623	65902272	668	annot_exons
novel_circ_000672	ncbi_102407948	NC_037546.1	-	66022425	66024733	2309	antisense
novel_circ_000673	ncbi_102407948	NC_037546.1	-	66047505	66047765	261	antisense
novel_circ_000674	ncbi_102407948	NC_037546.1	+	66073255	66074782	392	annot_exons
novel_circ_000675	ncbi_102407948	NC_037546.1	+	66073255	66078604	840	annot_exons
novel_circ_000676	ncbi_102407948	NC_037546.1	+	66093390	66099674	258	annot_exons
novel_circ_000677	ncbi_102401804	NC_037546.1	+	69279342	69282335	352	annot_exons
novel_circ_000678	ncbi_102399239	NC_037546.1	-	69826147	69826300	154	antisense
novel_circ_000679	ncbi_102399239	NC_037546.1	+	69876022	69876362	341	intronic
novel_circ_000680	ncbi_102399239	NC_037546.1	+	69876023	69876363	341	intronic
novel_circ_000681	ncbi_102399239	NC_037546.1	+	69880606	69882055	425	annot_exons
novel_circ_000682	ncbi_102399239	NC_037546.1	+	69881877	69882055	179	one_exon
novel_circ_000683	ncbi_102398701	NC_037546.1	+	70111841	70135539	418	annot_exons
novel_circ_000684	ncbi_102397630	NC_037546.1	-	70831584	70854927	3300	exon_intron
novel_circ_000685	ncbi_102397630	NC_037546.1	-	70845193	70854927	575	annot_exons
novel_circ_000686	ncbi_102396477	NC_037546.1	+	70887783	70896900	598	annot_exons
novel_circ_000687	ncbi_102396477	NC_037546.1	+	70890273	70896900	467	annot_exons
novel_circ_000688	ncbi_102405811	NC_037546.1	+	72084430	72086942	670	annot_exons
novel_circ_000689	ncbi_102393003	NC_037546.1	+	73353418	73382698	472	annot_exons
novel_circ_000690	ncbi_102408269	NC_037546.1	-	74816765	74836523	939	annot_exons
novel_circ_000691	ncbi_102402182	NC_037546.1	+	75248242	75249601	1360	one_exon
novel_circ_000692	ncbi_102402182	NC_037546.1	+	75248496	75249390	895	one_exon
novel_circ_000693	ncbi_102398186	NC_037546.1	-	75886119	75886301	183	intronic
novel_circ_000694	ncbi_102415854	NC_037546.1	-	76564097	76566870	825	annot_exons
novel_circ_000695	ncbi_102415854	NC_037546.1	-	76569255	76588467	1467	annot_exons
novel_circ_000696	ncbi_102415854	NC_037546.1	-	76581191	76588467	1001	annot_exons
novel_circ_000697	ncbi_102415854	NC_037546.1	-	76582243	76582428	186	one_exon
novel_circ_000698	ncbi_102411328	NC_037546.1	-	77462763	77470336	467	annot_exons
novel_circ_000699	ncbi_102403721	NC_037546.1	+	77852539	77865983	763	annot_exons
novel_circ_000700	ncbi_102403721	NC_037546.1	+	77861895	77865983	437	annot_exons
novel_circ_000701	ncbi_102403721	NC_037546.1	+	77865795	77865983	189	one_exon
novel_circ_000702	ncbi_102403721	NC_037546.1	+	77865795	77883019	256	annot_exons
novel_circ_000703	ncbi_102395850	NC_037546.1	-	78865324	78877507	395	annot_exons
novel_circ_000704	ncbi_102394155	NC_037546.1	+	79037176	79037375	200	exon_intron
novel_circ_000705	ncbi_102390771	NC_037546.1	-	79148777	79148927	151	one_exon
novel_circ_000706	ncbi_102393074	NC_037546.1	+	79203158	79213734	1255	annot_exons
novel_circ_000707	ncbi_102393074	NC_037546.1	+	79213248	79215252	602	annot_exons
novel_circ_000708	ncbi_102411947	NC_037546.1	+	80460910	80484959	420	annot_exons
novel_circ_000709	ncbi_102409286	NC_037546.1	-	81236920	81237840	170	annot_exons
novel_circ_000710	ncbi_102395565	NC_037546.1	+	82892523	82927978	814	annot_exons
novel_circ_000711	ncbi_102395883	NC_037546.1	+	83049274	83053827	797	annot_exons
novel_circ_000712	ncbi_102396399	NC_037546.1	+	83109531	83115823	6293	antisense
novel_circ_000713	ncbi_102397083	NC_037546.1	+	84252743	84259847	7105	exon_intron
novel_circ_000714	ncbi_102397083	NC_037546.1	+	84259691	84259847	157	one_exon
novel_circ_000715	ncbi_102397083	NC_037546.1	+	84259691	84285768	492	annot_exons
novel_circ_000716	ncbi_102397083	NC_037546.1	+	84259691	84291300	699	annot_exons
novel_circ_000717	ncbi_102397083	NC_037546.1	-	84275900	84281058	5159	antisense
novel_circ_000718	ncbi_102397083	NC_037546.1	+	84279775	84285768	335	annot_exons
novel_circ_000719	ncbi_102397083	NC_037546.1	-	84294091	84294910	820	antisense
novel_circ_000720	ncbi_102397083	NC_037546.1	+	84297456	84298602	671	exon_intron
novel_circ_000721	ncbi_102397052	NC_037546.1	-	87676158	87699477	379	annot_exons
novel_circ_000722	ncbi_102390610	NC_037546.1	+	89427641	89455953	698	annot_exons
novel_circ_000723	ncbi_102390610	NC_037546.1	+	89437229	89437890	662	intronic
novel_circ_000724	ncbi_102390610	NC_037546.1	+	89450239	89455953	551	annot_exons
novel_circ_000725	ncbi_102390610	NC_037546.1	+	89576400	89577045	407	annot_exons
novel_circ_000726	ncbi_102397484	NC_037546.1	+	89611745	89615520	187	annot_exons
novel_circ_000727	ncbi_102397484	NC_037546.1	+	89615427	89629677	453	annot_exons
novel_circ_000728	ncbi_102397484	NC_037546.1	+	89615427	89639068	594	annot_exons
novel_circ_000729	ncbi_102410445	NC_037546.1	+	89729995	89761225	31231	antisense
novel_circ_000730	ncbi_102410445	NC_037546.1	-	89745377	89762543	423	annot_exons
novel_circ_000731	ncbi_102410445	NC_037546.1	-	89748931	89749215	285	intronic
novel_circ_000732	ncbi_102393860	NC_037546.1	-	90235417	90239052	876	annot_exons
novel_circ_000733	ncbi_102407174	NC_037546.1	-	91344970	91345419	450	antisense
novel_circ_000734	ncbi_102412359	NC_037546.1	-	96184092	96213894	433	annot_exons
novel_circ_000735	ncbi_102412359	NC_037546.1	-	96184092	96233305	675	annot_exons
novel_circ_000736	ncbi_102412359	NC_037546.1	-	96213742	96233305	395	annot_exons
novel_circ_000737	ncbi_102412359	NC_037546.1	-	96213742	96263142	479	annot_exons
novel_circ_000738	ncbi_102412359	NC_037546.1	-	96227893	96263142	242	annot_exons
novel_circ_000739	ncbi_102412359	NC_037546.1	+	96384529	96385130	602	antisense
novel_circ_000740	ncbi_102412359	NC_037546.1	-	96442271	96443687	1417	intronic
novel_circ_000741	ncbi_102411823	NC_037546.1	+	96634933	96637951	324	annot_exons
novel_circ_000742	ncbi_102409237	NC_037546.1	+	96965174	96968893	720	annot_exons
novel_circ_000743	ncbi_102416408	NC_037546.1	-	97251619	97282887	5714	annot_exons
novel_circ_000744	ncbi_102416408	NC_037546.1	-	97280238	97288474	1164	annot_exons
novel_circ_000745	ncbi_102414756	NC_037546.1	+	97434282	97437920	284	annot_exons
novel_circ_000746	ncbi_102393581	NC_037546.1	-	100301739	100309610	2444	annot_exons
novel_circ_000747	ncbi_102407990	NC_037546.1	+	100811370	100811814	445	intronic
novel_circ_000748	ncbi_102407990	NC_037546.1	+	100816294	100829293	537	annot_exons
novel_circ_000749	ncbi_102408304	NC_037546.1	-	100860183	100889308	1161	annot_exons
novel_circ_000750	ncbi_102408304	NC_037546.1	-	100882450	100882905	265	annot_exons
novel_circ_000751	NA	NC_037546.1	-	104686725	104777784	91060	intergenic
novel_circ_000752	ncbi_102393773	NC_037546.1	+	104888606	104888797	192	intronic
novel_circ_000753	ncbi_102395486	NC_037546.1	+	105088421	105088597	177	intronic
novel_circ_000754	ncbi_102395486	NC_037546.1	-	105088421	105088597	177	antisense
novel_circ_000755	ncbi_102395486	NC_037546.1	+	105191046	105195098	342	annot_exons
novel_circ_000756	ncbi_102397900	NC_037546.1	-	106415177	106490034	915	annot_exons
novel_circ_000757	ncbi_102397900	NC_037546.1	-	106442356	106490034	742	annot_exons
novel_circ_000758	ncbi_102408137	NC_037546.1	-	114327631	114335555	520	annot_exons
novel_circ_000759	ncbi_102408137	NC_037546.1	-	114331248	114335555	426	annot_exons
novel_circ_000760	ncbi_102408480	NC_037546.1	-	114386134	114405784	431	annot_exons
novel_circ_000761	ncbi_102408480	NC_037546.1	-	114386134	114410458	722	annot_exons
novel_circ_000762	ncbi_102408480	NC_037546.1	-	114386134	114410461	725	annot_exons
novel_circ_000763	ncbi_102410547	NC_037546.1	+	114762022	114768511	573	annot_exons
novel_circ_000764	ncbi_102393516	NC_037546.1	-	115586887	115587230	344	intronic
novel_circ_000765	ncbi_102393516	NC_037546.1	-	115745772	115761760	542	annot_exons
novel_circ_000766	ncbi_102393516	NC_037546.1	-	115806656	115808899	2244	intronic
novel_circ_000767	ncbi_102403658	NC_037546.1	-	118081716	118085215	333	annot_exons
novel_circ_000768	ncbi_102393915	NC_037546.1	+	124518460	124518793	334	intronic
novel_circ_000769	ncbi_102394462	NC_037546.1	+	124657096	124665169	436	annot_exons
novel_circ_000770	ncbi_102394462	NC_037546.1	+	124710669	124734034	456	annot_exons
novel_circ_000771	ncbi_102394462	NC_037546.1	+	124710669	124746007	622	annot_exons
novel_circ_000772	ncbi_102412680	NC_037546.1	+	125984788	126020537	35750	antisense
novel_circ_000773	ncbi_102412680	NC_037546.1	-	126032107	126036962	320	annot_exons
novel_circ_000774	ncbi_102412680	NC_037546.1	-	126152418	126152896	479	one_exon
novel_circ_000775	ncbi_102415500	NC_037546.1	+	132436121	132470104	33984	antisense
novel_circ_000776	ncbi_102415500	NC_037546.1	-	132440633	132443126	362	annot_exons
novel_circ_000777	ncbi_102416059	NC_037546.1	-	132727579	132728061	483	antisense
novel_circ_000778	ncbi_102416059	NC_037546.1	+	132849117	132851627	2511	exon_intron
novel_circ_000779	ncbi_102416059	NC_037546.1	+	132890198	132893104	428	annot_exons
novel_circ_000780	ncbi_102416059	NC_037546.1	+	132895726	132917341	1305	annot_exons
novel_circ_000781	ncbi_102416059	NC_037546.1	-	132904547	132914944	10398	antisense
novel_circ_000782	ncbi_102399118	NC_037546.1	-	137669618	137710066	764	annot_exons
novel_circ_000783	ncbi_102400644	NC_037546.1	-	138252199	138268432	1725	annot_exons
novel_circ_000784	ncbi_102402358	NC_037546.1	-	138513065	138560439	1446	annot_exons
novel_circ_000785	ncbi_102402358	NC_037546.1	+	138555740	138560435	4696	antisense
novel_circ_000786	ncbi_102402358	NC_037546.1	-	138555744	138560439	645	annot_exons
novel_circ_000787	ncbi_102402358	NC_037546.1	+	138691800	138692493	694	antisense
novel_circ_000788	ncbi_102404293	NC_037546.1	-	138834887	138835472	335	annot_exons
novel_circ_000789	ncbi_102393392	NC_037546.1	-	141374894	141378461	253	annot_exons
novel_circ_000790	ncbi_102393927	NC_037546.1	+	141859984	141861674	343	annot_exons
novel_circ_000791	ncbi_102396474	NC_037546.1	+	141971158	141973560	215	annot_exons
novel_circ_000792	ncbi_102397090	NC_037546.1	-	141986276	141986541	266	antisense
novel_circ_000793	ncbi_102391814	NC_037546.1	+	142300737	142305874	987	annot_exons
novel_circ_000794	ncbi_102410072	NC_037546.1	-	142386857	142394180	630	annot_exons
novel_circ_000795	ncbi_102410830	NC_037546.1	-	142444872	142473977	1039	annot_exons
novel_circ_000796	ncbi_102412372	NC_037546.1	+	142582338	142585281	736	annot_exons
novel_circ_000797	ncbi_102395114	NC_037546.1	-	143107977	143110780	635	annot_exons
novel_circ_000798	ncbi_102392742	NC_037546.1	+	143644246	143648581	459	annot_exons
novel_circ_000799	ncbi_102393717	NC_037546.1	+	143802461	143804294	342	annot_exons
novel_circ_000800	ncbi_102393717	NC_037546.1	+	143804124	143836691	1141	annot_exons
novel_circ_000801	ncbi_102402776	NC_037546.1	+	143941195	143948988	359	annot_exons
novel_circ_000802	ncbi_102402776	NC_037546.1	+	143941195	143966531	850	annot_exons
novel_circ_000803	ncbi_102393904	NC_037546.1	+	144076937	144091897	1299	annot_exons
novel_circ_000804	ncbi_102393904	NC_037546.1	+	144076937	144138772	17315	exon_intron
novel_circ_000805	ncbi_102395722	NC_037546.1	+	144193869	144194606	210	annot_exons
novel_circ_000806	ncbi_102395722	NC_037546.1	+	144273949	144280726	464	annot_exons
novel_circ_000807	ncbi_102395722	NC_037546.1	+	144286856	144297056	443	annot_exons
novel_circ_000808	ncbi_102396257	NC_037546.1	+	144344478	144354942	539	annot_exons
novel_circ_000809	ncbi_102396758	NC_037546.1	+	144447612	144467928	907	annot_exons
novel_circ_000810	ncbi_102403107	NC_037546.1	-	144549226	144554775	732	annot_exons
novel_circ_000811	ncbi_102412112	NC_037546.1	+	145871264	145875791	4528	intronic
novel_circ_000812	ncbi_102412112	NC_037546.1	-	145913109	145913331	223	antisense
novel_circ_000813	ncbi_102412112	NC_037546.1	+	145968867	145969047	181	intronic
novel_circ_000814	ncbi_102412112	NC_037546.1	+	146311222	146328201	357	annot_exons
novel_circ_000815	ncbi_102412112	NC_037546.1	+	146446917	146448088	523	annot_exons
novel_circ_000816	ncbi_102405427	NC_037546.1	-	147297980	147306059	566	annot_exons
novel_circ_000817	ncbi_102407786	NC_037546.1	-	147867955	147879231	579	annot_exons
novel_circ_000818	ncbi_102403839	NC_037546.1	-	148255120	148255750	631	one_exon
novel_circ_000819	ncbi_102413409	NC_037546.1	+	149055188	149055747	560	antisense
novel_circ_000820	ncbi_102413409	NC_037546.1	+	149055194	149055753	560	antisense
novel_circ_000821	ncbi_102413409	NC_037546.1	-	149218109	149219044	936	one_exon
novel_circ_000822	ncbi_102412518	NC_037546.1	-	149463993	149471249	740	annot_exons
novel_circ_000823	ncbi_102413075	NC_037546.1	+	149502531	149514809	956	annot_exons
novel_circ_000824	ncbi_102405701	NC_037546.1	-	150883257	150967745	2058	annot_exons
novel_circ_000825	ncbi_102405701	NC_037546.1	-	150906301	150937403	667	annot_exons
novel_circ_000826	ncbi_102405701	NC_037546.1	-	150906301	150967745	1784	annot_exons
novel_circ_000827	ncbi_102405701	NC_037546.1	-	150927506	150937403	462	annot_exons
novel_circ_000828	ncbi_102405701	NC_037546.1	-	150927506	150967745	1579	annot_exons
novel_circ_000829	ncbi_102405701	NC_037546.1	-	150966629	150969355	1246	annot_exons
novel_circ_000830	ncbi_102405701	NC_037546.1	-	150966629	150970863	1641	annot_exons
novel_circ_000831	ncbi_102409588	NC_037546.1	-	151030519	151036194	613	annot_exons
novel_circ_000832	ncbi_102414977	NC_037546.1	-	151214696	151218661	466	annot_exons
novel_circ_000833	ncbi_102399416	NC_037546.1	-	155860330	155874684	1102	annot_exons
novel_circ_000834	ncbi_102410593	NC_037546.1	-	156412721	156413295	575	one_exon
novel_circ_000835	ncbi_102410593	NC_037546.1	-	156432892	156434922	369	annot_exons
novel_circ_000836	ncbi_102408402	NC_037546.1	-	157128560	157148925	402	annot_exons
novel_circ_000837	ncbi_102408402	NC_037546.1	-	157139198	157156741	456	annot_exons
novel_circ_000838	ncbi_102407064	NC_037546.1	-	157644250	157713745	69496	antisense
novel_circ_000839	ncbi_102407064	NC_037546.1	-	157691743	157692016	274	antisense
novel_circ_000840	NA	NC_037546.1	+	157712035	157713418	1384	intergenic
novel_circ_000841	NA	NC_037546.1	-	157712393	157712704	312	intergenic
novel_circ_000842	NA	NC_037546.1	-	157713574	157713911	338	intergenic
novel_circ_000843	NA	NC_037546.1	-	157714326	157714594	269	intergenic
novel_circ_000844	NA	NC_037546.1	-	157714351	157714587	237	intergenic
novel_circ_000845	NA	NC_037546.1	+	157715434	157715927	494	intergenic
novel_circ_000846	ncbi_102392692	NC_037546.1	+	159492979	159493187	209	one_exon
novel_circ_000847	ncbi_102398427	NC_037546.1	-	159551802	159558652	629	annot_exons
novel_circ_000848	ncbi_102398427	NC_037546.1	-	159551802	159561840	709	annot_exons
novel_circ_000849	ncbi_102398427	NC_037546.1	-	159564664	159582344	694	annot_exons
novel_circ_000850	ncbi_102398427	NC_037546.1	-	159582260	159606620	5250	annot_exons
novel_circ_000851	ncbi_102398427	NC_037546.1	-	159594881	159606620	4810	annot_exons
novel_circ_000852	ncbi_102398427	NC_037546.1	-	159598529	159606620	4709	annot_exons
novel_circ_000853	ncbi_102397588	NC_037546.1	+	159727844	159729182	468	annot_exons
novel_circ_000854	ncbi_102416119	NC_037546.1	-	160525999	160526326	328	one_exon
novel_circ_000855	ncbi_102389449	NC_037546.1	+	160551529	160551756	228	antisense
novel_circ_000856	ncbi_102389449	NC_037546.1	-	160552490	160554809	406	annot_exons
novel_circ_000857	ncbi_102415803	NC_037546.1	-	160559696	160561763	2068	antisense
novel_circ_000858	ncbi_102415803	NC_037546.1	-	160562183	160562459	277	antisense
novel_circ_000859	ncbi_102408191	NC_037546.1	-	162617007	162620256	397	annot_exons
novel_circ_000860	ncbi_102410401	NC_037546.1	+	164136685	164138122	288	annot_exons
novel_circ_000861	ncbi_102395155	NC_037546.1	-	165066650	165068491	240	annot_exons
novel_circ_000862	ncbi_102395155	NC_037546.1	-	165079534	165091534	3101	exon_intron
novel_circ_000863	ncbi_102395155	NC_037546.1	-	165111116	165112677	1562	intronic
novel_circ_000864	ncbi_102395482	NC_037546.1	+	165123531	165123999	469	one_exon
novel_circ_000865	ncbi_102391957	NC_037546.1	-	165146488	165159265	498	annot_exons
novel_circ_000866	ncbi_102391957	NC_037546.1	-	165148877	165168785	906	annot_exons
novel_circ_000867	ncbi_102391957	NC_037546.1	+	165159066	165168783	9718	antisense
novel_circ_000868	ncbi_102391957	NC_037546.1	-	165159068	165159265	198	one_exon
novel_circ_000869	ncbi_102391957	NC_037546.1	-	165159068	165165449	426	annot_exons
novel_circ_000870	ncbi_102391957	NC_037546.1	-	165159068	165168785	707	annot_exons
novel_circ_000871	ncbi_102391957	NC_037546.1	-	165165222	165168785	509	annot_exons
novel_circ_000872	ncbi_102391957	NC_037546.1	-	165182504	165182668	165	intronic
novel_circ_000873	ncbi_102391957	NC_037546.1	+	165189941	165199970	10030	antisense
novel_circ_000874	ncbi_102391957	NC_037546.1	-	165196106	165198978	2873	intronic
novel_circ_000875	ncbi_102391957	NC_037546.1	-	165205572	165206229	658	intronic
novel_circ_000876	ncbi_102391957	NC_037546.1	+	165205572	165206229	658	antisense
novel_circ_000877	ncbi_102391957	NC_037546.1	+	165205585	165206216	632	antisense
novel_circ_000878	ncbi_102411903	NC_037546.1	-	165665956	165677159	1107	annot_exons
novel_circ_000879	ncbi_102411903	NC_037546.1	-	165695171	165718213	463	annot_exons
novel_circ_000880	ncbi_102412658	NC_037546.1	+	165989469	165989840	372	antisense
novel_circ_000881	ncbi_102389198	NC_037546.1	+	168077222	168080240	631	annot_exons
novel_circ_000882	ncbi_102389198	NC_037546.1	+	168077222	168114826	720	annot_exons
novel_circ_000883	ncbi_102389198	NC_037546.1	+	168077222	168128188	921	annot_exons
novel_circ_000884	ncbi_102389198	NC_037546.1	+	168077350	168128188	793	annot_exons
novel_circ_000885	ncbi_102389047	NC_037546.1	-	168316752	168327510	292	annot_exons
novel_circ_000886	ncbi_102416276	NC_037546.1	+	168500576	168500875	300	one_exon
novel_circ_000887	ncbi_102393328	NC_037546.1	+	168674748	168724044	1510	annot_exons
novel_circ_000888	ncbi_102410336	NC_037546.1	-	170183102	170185438	2337	exon_intron
novel_circ_000889	ncbi_102406749	NC_037546.1	-	170824878	170853169	2650	annot_exons
novel_circ_000890	ncbi_102406749	NC_037546.1	-	170845014	170853726	1166	annot_exons
novel_circ_000891	ncbi_102406749	NC_037546.1	-	170845014	170862734	2097	annot_exons
novel_circ_000892	ncbi_102406749	NC_037546.1	-	170863827	170923895	1780	annot_exons
novel_circ_000893	ncbi_102406749	NC_037546.1	-	170867492	170923895	1648	annot_exons
novel_circ_000894	ncbi_102406749	NC_037546.1	-	170882539	170923895	1499	annot_exons
novel_circ_000895	ncbi_102406749	NC_037546.1	-	170889019	170891906	243	annot_exons
novel_circ_000896	ncbi_102406749	NC_037546.1	-	170889019	170908878	1172	annot_exons
novel_circ_000897	ncbi_102406749	NC_037546.1	-	170889019	170923895	1319	annot_exons
novel_circ_000898	ncbi_102406749	NC_037546.1	+	170890633	170891823	1191	antisense
novel_circ_000899	ncbi_102406749	NC_037546.1	-	170907100	170908878	929	annot_exons
novel_circ_000900	ncbi_102406749	NC_037546.1	-	170907100	170923895	1076	annot_exons
novel_circ_000901	ncbi_102409015	NC_037546.1	+	171016794	171016982	189	intronic
novel_circ_000902	ncbi_102401556	NC_037546.1	-	171189047	171191268	438	annot_exons
novel_circ_000903	ncbi_102398785	NC_037546.1	+	172747564	172785245	639	annot_exons
novel_circ_000904	ncbi_102398785	NC_037546.1	+	172747564	172805080	975	annot_exons
novel_circ_000905	ncbi_102398785	NC_037546.1	+	172782671	172785245	349	annot_exons
novel_circ_000906	ncbi_102398785	NC_037546.1	+	172782671	172805080	685	annot_exons
novel_circ_000907	ncbi_102398139	NC_037546.1	+	172993296	173088783	94212	exon_intron
novel_circ_000908	ncbi_102407100	NC_037546.1	+	174246710	174247039	330	antisense
novel_circ_000909	ncbi_102401924	NC_037546.1	-	174362090	174362305	216	one_exon
novel_circ_000910	NA	NC_037546.1	+	174493594	174522296	28703	intergenic
novel_circ_000911	ncbi_102399970	NC_037546.1	+	174579249	174582237	793	annot_exons
novel_circ_000912	ncbi_102400312	NC_037546.1	+	175332537	175332757	221	intronic
novel_circ_000913	ncbi_102400312	NC_037546.1	+	175377359	175378615	288	annot_exons
novel_circ_000914	ncbi_102400312	NC_037546.1	+	175377359	175390820	726	annot_exons
novel_circ_000915	ncbi_102400312	NC_037546.1	+	175377362	175414616	1888	annot_exons
novel_circ_000916	ncbi_102400312	NC_037546.1	+	175388379	175414616	1603	annot_exons
novel_circ_000917	ncbi_102400312	NC_037546.1	+	175400619	175413300	928	annot_exons
novel_circ_000918	ncbi_102393371	NC_037546.1	-	175496627	175496959	333	antisense
novel_circ_000919	ncbi_102402223	NC_037546.1	-	177326181	177348638	1134	annot_exons
novel_circ_000920	ncbi_102404898	NC_037546.1	-	177551921	177552087	167	one_exon
novel_circ_000921	ncbi_102405230	NC_037546.1	-	177594943	177605295	470	annot_exons
novel_circ_000922	ncbi_102405572	NC_037546.1	+	177642257	177648585	445	annot_exons
novel_circ_000923	ncbi_102396358	NC_037546.1	-	177706591	177707632	429	annot_exons
novel_circ_000924	ncbi_102405935	NC_037546.1	+	178639744	178662081	22338	intronic
novel_circ_000925	ncbi_102396971	NC_037546.1	-	179269095	179272609	783	annot_exons
novel_circ_000926	ncbi_102389725	NC_037546.1	-	180080706	180086482	893	annot_exons
novel_circ_000927	ncbi_102391295	NC_037546.1	+	180094311	180094535	225	antisense
novel_circ_000928	ncbi_102405070	NC_037546.1	-	181108473	181109660	423	annot_exons
novel_circ_000929	ncbi_102405070	NC_037546.1	-	181108473	181109750	513	annot_exons
novel_circ_000930	ncbi_102398894	NC_037546.1	+	182315810	182318378	341	annot_exons
novel_circ_000931	ncbi_102397402	NC_037546.1	+	182545958	182548541	311	annot_exons
novel_circ_000932	ncbi_102396562	NC_037546.1	-	182603205	182634791	816	annot_exons
novel_circ_000933	ncbi_102396562	NC_037546.1	-	182606377	182613480	495	annot_exons
novel_circ_000934	ncbi_102396562	NC_037546.1	-	182613347	182634791	360	annot_exons
novel_circ_000935	ncbi_102403592	NC_037546.1	-	183116776	183138301	1983	annot_exons
novel_circ_000936	ncbi_102403592	NC_037546.1	-	183128318	183129270	348	annot_exons
novel_circ_000937	ncbi_102403472	NC_037546.1	-	183539581	183558797	1477	annot_exons
novel_circ_000938	ncbi_102403472	NC_037546.1	-	183544294	183558797	536	annot_exons
novel_circ_000939	ncbi_102395253	NC_037546.1	+	183746894	183751357	1191	annot_exons
novel_circ_000940	ncbi_102391263	NC_037546.1	+	183780090	183847488	32474	exon_intron
novel_circ_000941	ncbi_102414705	NC_037546.1	-	184173162	184202066	28905	antisense
novel_circ_000942	ncbi_102400781	NC_037546.1	+	184461260	184477680	5621	exon_intron
novel_circ_000943	ncbi_102400781	NC_037546.1	+	184476882	184506486	1170	annot_exons
novel_circ_000944	ncbi_102400781	NC_037546.1	+	184505647	184506486	840	one_exon
novel_circ_000945	ncbi_102400781	NC_037546.1	+	184596388	184603977	513	annot_exons
novel_circ_000946	ncbi_102397644	NC_037546.1	+	184661970	184675428	471	annot_exons
novel_circ_000947	ncbi_102398723	NC_037546.1	+	184773537	184775443	529	annot_exons
novel_circ_000948	ncbi_102403187	NC_037546.1	-	185561694	185573585	385	annot_exons
novel_circ_000949	ncbi_102403187	NC_037546.1	-	185568343	185573585	262	annot_exons
novel_circ_000950	ncbi_102404479	NC_037546.1	+	185666315	185669229	2915	exon_intron
novel_circ_000951	ncbi_102406000	NC_037546.1	+	186010675	186048776	326	annot_exons
novel_circ_000952	ncbi_102411218	NC_037546.1	+	186250582	186253107	810	annot_exons
novel_circ_000953	ncbi_102411218	NC_037546.1	+	186288998	186289814	325	annot_exons
novel_circ_000954	ncbi_102407691	NC_037546.1	+	188308044	188343994	32546	exon_intron
novel_circ_000955	ncbi_102415603	NC_037546.1	-	188503136	188503676	541	antisense
novel_circ_000956	ncbi_102415603	NC_037546.1	+	188503136	188503676	541	intronic
novel_circ_000957	ncbi_102410658	NC_037546.1	+	188586066	188588941	384	annot_exons
novel_circ_000958	ncbi_102410658	NC_037546.1	+	188586066	188600507	519	annot_exons
novel_circ_000959	ncbi_102411877	NC_037546.1	+	188729565	188730136	489	annot_exons
novel_circ_000960	ncbi_102411214	NC_037547.1	+	200529	218320	1373	annot_exons
novel_circ_000961	ncbi_102411214	NC_037547.1	+	250410	269678	1069	annot_exons
novel_circ_000962	ncbi_102413842	NC_037547.1	+	849259	888328	773	annot_exons
novel_circ_000963	ncbi_102413842	NC_037547.1	+	849259	906624	1223	annot_exons
novel_circ_000964	ncbi_102413842	NC_037547.1	+	849259	940528	1753	annot_exons
novel_circ_000965	ncbi_102413842	NC_037547.1	+	854186	935019	1368	annot_exons
novel_circ_000966	ncbi_102413842	NC_037547.1	+	877012	904356	601	annot_exons
novel_circ_000967	ncbi_102413842	NC_037547.1	+	877012	906624	745	annot_exons
novel_circ_000968	ncbi_102413842	NC_037547.1	+	877012	940528	1275	annot_exons
novel_circ_000969	ncbi_102413842	NC_037547.1	+	887948	906624	576	annot_exons
novel_circ_000970	ncbi_102413842	NC_037547.1	+	931085	940528	530	annot_exons
novel_circ_000971	ncbi_102413842	NC_037547.1	+	931085	1000462	957	annot_exons
novel_circ_000972	ncbi_102391560	NC_037547.1	+	1627174	1632371	486	annot_exons
novel_circ_000973	ncbi_102389640	NC_037547.1	-	2118946	2130092	1286	annot_exons
novel_circ_000974	NA	NC_037547.1	-	4646571	4647142	572	intergenic
novel_circ_000975	NA	NC_037547.1	-	4804385	4804874	490	intergenic
novel_circ_000976	ncbi_102405294	NC_037547.1	+	6284620	6289536	810	annot_exons
novel_circ_000977	ncbi_102405294	NC_037547.1	+	6291600	6298600	5527	exon_intron
novel_circ_000978	ncbi_102405294	NC_037547.1	+	6292995	6299802	6398	exon_intron
novel_circ_000979	ncbi_112583600	NC_037547.1	+	6294008	6301209	6694	exon_intron
novel_circ_000980	ncbi_112583598	NC_037547.1	-	6294090	6318986	21256	exon_intron
novel_circ_000981	ncbi_102400254	NC_037547.1	+	7624987	7627750	2764	intronic
novel_circ_000982	ncbi_102400254	NC_037547.1	+	7638688	7646829	1733	annot_exons
novel_circ_000983	ncbi_102410531	NC_037547.1	-	8135233	8136211	979	intronic
novel_circ_000984	ncbi_102390675	NC_037547.1	+	8873230	8873871	642	one_exon
novel_circ_000985	ncbi_102400367	NC_037547.1	-	9940397	9941185	789	one_exon
novel_circ_000986	ncbi_102400900	NC_037547.1	-	10028674	10028850	177	one_exon
novel_circ_000987	ncbi_102401971	NC_037547.1	-	10092863	10093057	195	antisense
novel_circ_000988	ncbi_102401971	NC_037547.1	-	10093198	10093406	209	antisense
novel_circ_000989	ncbi_102401971	NC_037547.1	-	10094029	10094392	364	antisense
novel_circ_000990	ncbi_102401971	NC_037547.1	-	10094029	10094395	367	antisense
novel_circ_000991	ncbi_102401971	NC_037547.1	+	10094029	10094395	367	one_exon
novel_circ_000992	ncbi_102408020	NC_037547.1	+	10981313	10981523	211	antisense
novel_circ_000993	ncbi_102410316	NC_037547.1	+	11196410	11209243	5991	annot_exons
novel_circ_000994	ncbi_102410316	NC_037547.1	+	11200923	11209243	4114	annot_exons
novel_circ_000995	ncbi_102393959	NC_037547.1	-	12112428	12112596	169	one_exon
novel_circ_000996	ncbi_102393959	NC_037547.1	+	12112428	12112596	169	antisense
novel_circ_000997	ncbi_102393959	NC_037547.1	+	12114147	12114917	771	antisense
novel_circ_000998	ncbi_102397560	NC_037547.1	+	12264226	12264456	231	one_exon
novel_circ_000999	ncbi_102400786	NC_037547.1	-	12333678	12335363	312	annot_exons
novel_circ_001000	ncbi_102404461	NC_037547.1	-	12400886	12401246	361	exon_intron
novel_circ_001001	ncbi_102413061	NC_037547.1	+	12882668	12968969	86302	antisense
novel_circ_001002	ncbi_112583636	NC_037547.1	-	12963031	12999919	29515	exon_intron
novel_circ_001003	ncbi_102412023	NC_037547.1	+	13004201	13076654	65144	exon_intron
novel_circ_001004	ncbi_102413016	NC_037547.1	+	13281091	13286827	490	annot_exons
novel_circ_001005	ncbi_102413016	NC_037547.1	+	13281091	13294714	1367	annot_exons
novel_circ_001006	ncbi_102413016	NC_037547.1	+	13293993	13294714	507	annot_exons
novel_circ_001007	ncbi_102390486	NC_037547.1	+	14544317	14554378	531	annot_exons
novel_circ_001008	ncbi_102390486	NC_037547.1	+	14547118	14562197	744	annot_exons
novel_circ_001009	ncbi_102389598	NC_037547.1	-	14609822	14618085	441	annot_exons
novel_circ_001010	ncbi_102409531	NC_037547.1	+	15268032	15269520	552	annot_exons
novel_circ_001011	ncbi_102394818	NC_037547.1	-	15647021	15675707	726	annot_exons
novel_circ_001012	ncbi_102394818	NC_037547.1	-	15659026	15675707	600	annot_exons
novel_circ_001013	ncbi_102401438	NC_037547.1	-	16269563	16274960	359	annot_exons
novel_circ_001014	ncbi_102401438	NC_037547.1	-	16311866	16318307	437	annot_exons
novel_circ_001015	ncbi_102389770	NC_037547.1	+	17135085	17145989	1195	annot_exons
novel_circ_001016	ncbi_102416350	NC_037547.1	+	17232777	17234148	1372	one_exon
novel_circ_001017	ncbi_102416350	NC_037547.1	+	17305493	17326329	556	annot_exons
novel_circ_001018	ncbi_102416350	NC_037547.1	+	17316696	17326329	414	annot_exons
novel_circ_001019	ncbi_102416350	NC_037547.1	+	17325227	17326329	309	annot_exons
novel_circ_001020	ncbi_102395019	NC_037547.1	+	18576787	18579573	2787	intronic
novel_circ_001021	ncbi_102411880	NC_037547.1	+	18844951	18847196	2148	annot_exons
novel_circ_001022	ncbi_102400765	NC_037547.1	-	19138179	19138823	645	antisense
novel_circ_001023	ncbi_102400765	NC_037547.1	+	19185502	19185729	228	one_exon
novel_circ_001024	ncbi_102400765	NC_037547.1	+	19186622	19187352	731	one_exon
novel_circ_001025	ncbi_102413360	NC_037547.1	-	20780070	20780685	616	intronic
novel_circ_001026	ncbi_102414324	NC_037547.1	+	20851323	20853134	1812	one_exon
novel_circ_001027	ncbi_102414324	NC_037547.1	+	20852341	20852600	260	one_exon
novel_circ_001028	ncbi_102414888	NC_037547.1	+	20912033	20914596	395	annot_exons
novel_circ_001029	ncbi_102414888	NC_037547.1	+	20926768	20934418	803	annot_exons
novel_circ_001030	ncbi_102400858	NC_037547.1	+	21034968	21040943	663	annot_exons
novel_circ_001031	ncbi_102414732	NC_037547.1	+	22722688	22738225	3476	annot_exons
novel_circ_001032	ncbi_102407600	NC_037547.1	+	22987096	22987183	88	antisense
novel_circ_001033	ncbi_102401992	NC_037547.1	-	23151216	23152338	302	annot_exons
novel_circ_001034	ncbi_102400152	NC_037547.1	+	23223941	23227539	546	annot_exons
novel_circ_001035	ncbi_102393981	NC_037547.1	-	23479212	23484460	678	annot_exons
novel_circ_001036	ncbi_102393981	NC_037547.1	-	23482531	23484460	488	annot_exons
novel_circ_001037	ncbi_102393020	NC_037547.1	+	23591384	23593262	1879	exon_intron
novel_circ_001038	ncbi_102413226	NC_037547.1	+	24015989	24016886	898	one_exon
novel_circ_001039	ncbi_102409927	NC_037547.1	-	24351915	24356454	780	annot_exons
novel_circ_001040	ncbi_102409927	NC_037547.1	-	24351915	24359079	845	annot_exons
novel_circ_001041	ncbi_102404400	NC_037547.1	+	24746831	24747185	355	antisense
novel_circ_001042	ncbi_102400512	NC_037547.1	-	24958744	24958908	165	antisense
novel_circ_001043	ncbi_102400512	NC_037547.1	+	24958944	24959155	212	one_exon
novel_circ_001044	ncbi_102412073	NC_037547.1	-	26128006	26132661	4655	exon_intron
novel_circ_001045	ncbi_102412073	NC_037547.1	-	26128272	26128446	175	one_exon
novel_circ_001046	ncbi_102390332	NC_037547.1	+	26835874	26836476	313	annot_exons
novel_circ_001047	ncbi_102392443	NC_037547.1	-	26895807	26896238	432	one_exon
novel_circ_001048	ncbi_102391895	NC_037547.1	-	26944946	26945243	189	annot_exons
novel_circ_001049	ncbi_102409130	NC_037547.1	-	27387012	27388348	635	annot_exons
novel_circ_001050	ncbi_102412865	NC_037547.1	-	27543268	27543580	313	one_exon
novel_circ_001051	ncbi_102413201	NC_037547.1	-	27643672	27658810	1685	annot_exons
novel_circ_001052	ncbi_102413201	NC_037547.1	-	27708055	27743222	1192	exon_intron
novel_circ_001053	ncbi_102416615	NC_037547.1	-	27865387	27867424	620	annot_exons
novel_circ_001054	ncbi_102394952	NC_037547.1	+	28466691	28467118	428	one_exon
novel_circ_001055	NA	NC_037547.1	+	28650491	28651145	655	intergenic
novel_circ_001056	ncbi_102388904	NC_037547.1	-	28797769	28798138	370	one_exon
novel_circ_001057	ncbi_102388904	NC_037547.1	-	28808098	28812351	501	annot_exons
novel_circ_001058	ncbi_102401567	NC_037547.1	+	29305850	29306090	241	intronic
novel_circ_001059	ncbi_102397685	NC_037547.1	-	29577101	29604305	1028	annot_exons
novel_circ_001060	ncbi_102397685	NC_037547.1	-	29580610	29604305	890	annot_exons
novel_circ_001061	ncbi_102397685	NC_037547.1	-	29586386	29586587	202	intronic
novel_circ_001062	ncbi_102397685	NC_037547.1	-	29590545	29604305	829	annot_exons
novel_circ_001063	ncbi_102397685	NC_037547.1	-	29596096	29604305	657	annot_exons
novel_circ_001064	ncbi_102397685	NC_037547.1	-	29609956	29610433	70	annot_exons
novel_circ_001065	ncbi_102399672	NC_037547.1	-	30032019	30080337	2282	annot_exons
novel_circ_001066	ncbi_102392324	NC_037547.1	+	30587564	30591636	692	annot_exons
novel_circ_001067	ncbi_102397580	NC_037547.1	-	31326659	31329007	456	annot_exons
novel_circ_001068	ncbi_102396047	NC_037547.1	-	32244347	32258575	645	annot_exons
novel_circ_001069	ncbi_102395178	NC_037547.1	-	32662606	32706609	925	annot_exons
novel_circ_001070	ncbi_102395178	NC_037547.1	-	32669325	32706609	698	annot_exons
novel_circ_001071	ncbi_102393253	NC_037547.1	-	32963422	32963591	170	one_exon
novel_circ_001072	ncbi_102394485	NC_037547.1	+	34548217	34589254	424	annot_exons
novel_circ_001073	ncbi_102396994	NC_037547.1	-	34740506	34740781	276	one_exon
novel_circ_001074	ncbi_102396994	NC_037547.1	+	34882111	34885729	3619	antisense
novel_circ_001075	ncbi_102396994	NC_037547.1	+	34903960	34905852	1893	antisense
novel_circ_001076	ncbi_102396900	NC_037547.1	+	35285952	35288554	174	annot_exons
novel_circ_001077	ncbi_102399585	NC_037547.1	-	36075929	36079262	1257	annot_exons
novel_circ_001078	ncbi_102397870	NC_037547.1	+	36083606	36083962	357	antisense
novel_circ_001079	ncbi_102390204	NC_037547.1	+	36897664	36898786	719	annot_exons
novel_circ_001080	ncbi_102406916	NC_037547.1	+	37171562	37207658	1347	annot_exons
novel_circ_001081	ncbi_102405083	NC_037547.1	-	37282171	37287911	668	annot_exons
novel_circ_001082	ncbi_102398811	NC_037547.1	-	38102275	38104320	268	annot_exons
novel_circ_001083	ncbi_102398811	NC_037547.1	-	38107239	38112854	373	annot_exons
novel_circ_001084	ncbi_102398811	NC_037547.1	-	38134582	38143503	895	annot_exons
novel_circ_001085	ncbi_102391428	NC_037547.1	+	38230483	38231096	253	annot_exons
novel_circ_001086	ncbi_102395844	NC_037547.1	+	38536795	38537241	447	intronic
novel_circ_001087	ncbi_102414567	NC_037547.1	-	39808982	39834668	758	annot_exons
novel_circ_001088	ncbi_102415457	NC_037547.1	+	39958420	39971040	600	annot_exons
novel_circ_001089	ncbi_102406909	NC_037547.1	+	40315091	40315425	335	antisense
novel_circ_001090	ncbi_102394146	NC_037547.1	-	40624394	40624778	385	antisense
novel_circ_001091	ncbi_102395428	NC_037547.1	+	40680092	40680268	177	intronic
novel_circ_001092	ncbi_102400725	NC_037547.1	-	41111090	41112147	1058	one_exon
novel_circ_001093	ncbi_102398984	NC_037547.1	-	41225462	41230243	323	annot_exons
novel_circ_001094	ncbi_102395711	NC_037547.1	-	41559025	41563570	486	annot_exons
novel_circ_001095	ncbi_102395711	NC_037547.1	-	41559025	41568255	775	annot_exons
novel_circ_001096	ncbi_102395711	NC_037547.1	+	41569978	41572314	2337	antisense
novel_circ_001097	ncbi_102406265	NC_037547.1	-	41819665	41823970	167	annot_exons
novel_circ_001098	ncbi_102405741	NC_037547.1	-	41864748	41877001	716	annot_exons
novel_circ_001099	ncbi_102405741	NC_037547.1	-	41876810	41879635	712	annot_exons
novel_circ_001100	ncbi_102405741	NC_037547.1	-	41877963	41879635	520	annot_exons
novel_circ_001101	ncbi_102405741	NC_037547.1	-	41887836	41905212	17377	intronic
novel_circ_001102	ncbi_102404850	NC_037547.1	+	42004343	42004540	198	one_exon
novel_circ_001103	ncbi_102409650	NC_037547.1	+	42541786	42542676	353	annot_exons
novel_circ_001104	ncbi_102396901	NC_037547.1	+	43204415	43205022	608	one_exon
novel_circ_001105	ncbi_102399903	NC_037547.1	-	43262485	43264193	384	exon_intron
novel_circ_001106	ncbi_102402386	NC_037547.1	-	43356811	43360150	3340	antisense
novel_circ_001107	ncbi_102401026	NC_037547.1	+	43972177	43973586	374	annot_exons
novel_circ_001108	ncbi_102401026	NC_037547.1	+	43990071	43991746	372	annot_exons
novel_circ_001109	ncbi_102407096	NC_037547.1	-	44185754	44186133	380	one_exon
novel_circ_001110	ncbi_102406561	NC_037547.1	-	44419199	44420627	438	annot_exons
novel_circ_001111	ncbi_102389106	NC_037547.1	+	44596366	44603095	419	annot_exons
novel_circ_001112	ncbi_102389106	NC_037547.1	+	44596366	44616912	828	annot_exons
novel_circ_001113	ncbi_102389106	NC_037547.1	+	44625662	44638816	796	annot_exons
novel_circ_001114	ncbi_102389106	NC_037547.1	+	44627159	44635187	508	annot_exons
novel_circ_001115	ncbi_102389106	NC_037547.1	+	44663371	44664727	704	annot_exons
novel_circ_001116	ncbi_102389106	NC_037547.1	+	44666408	44667629	511	annot_exons
novel_circ_001117	ncbi_102389106	NC_037547.1	+	44748810	44780543	2537	annot_exons
novel_circ_001118	ncbi_102390770	NC_037547.1	+	45243111	45246575	136	annot_exons
novel_circ_001119	ncbi_102390770	NC_037547.1	+	45254074	45258060	284	annot_exons
novel_circ_001120	ncbi_102391755	NC_037547.1	+	45332756	45352145	2077	annot_exons
novel_circ_001121	ncbi_102394364	NC_037547.1	+	45487058	45491693	560	annot_exons
novel_circ_001122	ncbi_102394364	NC_037547.1	+	45487058	45495561	876	annot_exons
novel_circ_001123	ncbi_102394364	NC_037547.1	+	45487058	45496991	996	annot_exons
novel_circ_001124	ncbi_102394364	NC_037547.1	+	45494702	45496991	335	annot_exons
novel_circ_001125	ncbi_102401506	NC_037547.1	-	45836708	45876407	252	annot_exons
novel_circ_001126	ncbi_102408585	NC_037547.1	-	48310478	48323828	1357	exon_intron
novel_circ_001127	ncbi_102406404	NC_037547.1	+	48380190	48381222	414	annot_exons
novel_circ_001128	ncbi_102392118	NC_037547.1	+	49546948	49551268	573	annot_exons
novel_circ_001129	ncbi_102392118	NC_037547.1	+	49550133	49551268	256	annot_exons
novel_circ_001130	ncbi_102389027	NC_037547.1	+	49598328	49610254	1241	annot_exons
novel_circ_001131	ncbi_102389027	NC_037547.1	+	49620956	49633771	1857	annot_exons
novel_circ_001132	ncbi_102389027	NC_037547.1	+	49620956	49639064	2006	annot_exons
novel_circ_001133	ncbi_102416152	NC_037547.1	-	50149862	50151153	567	annot_exons
novel_circ_001134	ncbi_102409553	NC_037547.1	-	50704065	50710439	569	annot_exons
novel_circ_001135	ncbi_102409553	NC_037547.1	-	50705791	50714627	496	annot_exons
novel_circ_001136	ncbi_102409553	NC_037547.1	-	50764804	50769084	279	annot_exons
novel_circ_001137	ncbi_102408895	NC_037547.1	-	50963660	50971415	558	annot_exons
novel_circ_001138	ncbi_102408895	NC_037547.1	-	50983330	50989902	365	annot_exons
novel_circ_001139	ncbi_102407055	NC_037547.1	-	52127608	52171738	22141	exon_intron
novel_circ_001140	ncbi_102407055	NC_037547.1	-	52148995	52158885	621	annot_exons
novel_circ_001141	ncbi_102407055	NC_037547.1	-	52148995	52183431	1467	annot_exons
novel_circ_001142	ncbi_102407055	NC_037547.1	-	52171606	52177656	555	annot_exons
novel_circ_001143	ncbi_102407055	NC_037547.1	-	52171606	52183431	846	annot_exons
novel_circ_001144	ncbi_102405005	NC_037547.1	-	52242129	52242840	360	annot_exons
novel_circ_001145	ncbi_102405005	NC_037547.1	-	52260095	52293139	2208	annot_exons
novel_circ_001146	ncbi_102395677	NC_037547.1	+	52346673	52346854	182	antisense
novel_circ_001147	ncbi_102395677	NC_037547.1	-	52346673	52346854	182	one_exon
novel_circ_001148	ncbi_102395677	NC_037547.1	-	52365456	52398504	1666	annot_exons
novel_circ_001149	ncbi_102395677	NC_037547.1	+	52365818	52366092	275	antisense
novel_circ_001150	ncbi_102400373	NC_037547.1	-	52663950	52664203	254	one_exon
novel_circ_001151	ncbi_102398839	NC_037547.1	-	52904026	52915680	609	annot_exons
novel_circ_001152	ncbi_102414159	NC_037547.1	+	53351716	53351892	177	intronic
novel_circ_001153	ncbi_102414493	NC_037547.1	+	53456964	53462982	471	annot_exons
novel_circ_001154	ncbi_102414493	NC_037547.1	+	53468311	53475005	278	annot_exons
novel_circ_001155	ncbi_102414493	NC_037547.1	+	53468311	53484134	584	annot_exons
novel_circ_001156	ncbi_102415057	NC_037547.1	-	53673854	53674193	340	intronic
novel_circ_001157	ncbi_102415057	NC_037547.1	-	53733754	53734022	269	intronic
novel_circ_001158	ncbi_102399574	NC_037547.1	-	53780544	53791242	448	annot_exons
novel_circ_001159	ncbi_102408735	NC_037547.1	+	54664538	54665938	1401	one_exon
novel_circ_001160	ncbi_102408735	NC_037547.1	+	54664538	54667798	3261	exon_intron
novel_circ_001161	ncbi_102406034	NC_037547.1	-	54966634	54967276	643	one_exon
novel_circ_001162	ncbi_102406034	NC_037547.1	-	55317219	55318344	1126	intronic
novel_circ_001163	ncbi_102415086	NC_037547.1	+	57861310	57866462	243	annot_exons
novel_circ_001164	ncbi_102415086	NC_037547.1	+	57861310	57873768	490	annot_exons
novel_circ_001165	ncbi_102415086	NC_037547.1	+	57866302	57873768	408	annot_exons
novel_circ_001166	ncbi_102415463	NC_037547.1	-	58328307	58353266	631	annot_exons
novel_circ_001167	ncbi_102415804	NC_037547.1	-	58441215	58444601	486	annot_exons
novel_circ_001168	ncbi_102393830	NC_037547.1	+	63987033	63987360	328	one_exon
novel_circ_001169	ncbi_102391455	NC_037547.1	-	64328755	64335956	477	annot_exons
novel_circ_001170	ncbi_102391455	NC_037547.1	-	64420823	64435058	806	annot_exons
novel_circ_001171	ncbi_102394913	NC_037547.1	+	68583778	68585999	201	annot_exons
novel_circ_001172	ncbi_102416208	NC_037547.1	+	69430005	69434669	434	annot_exons
novel_circ_001173	ncbi_102392968	NC_037547.1	-	70431322	70437058	530	annot_exons
novel_circ_001174	ncbi_102393280	NC_037547.1	-	70796873	70799916	554	annot_exons
novel_circ_001175	ncbi_102414685	NC_037547.1	-	71126473	71131315	4843	intronic
novel_circ_001176	ncbi_102405869	NC_037547.1	+	71294870	71311330	449	annot_exons
novel_circ_001177	ncbi_102400368	NC_037547.1	-	72461701	72462791	1091	one_exon
novel_circ_001178	ncbi_102400368	NC_037547.1	-	72461759	72468360	3181	annot_exons
novel_circ_001179	ncbi_102400368	NC_037547.1	-	72526855	72567868	674	annot_exons
novel_circ_001180	ncbi_102400368	NC_037547.1	-	72559908	72567868	563	annot_exons
novel_circ_001181	ncbi_102400030	NC_037547.1	+	72764729	72769347	465	annot_exons
novel_circ_001182	ncbi_102398616	NC_037547.1	-	72800926	72812281	672	annot_exons
novel_circ_001183	ncbi_102415362	NC_037547.1	-	73932494	73934687	1143	annot_exons
novel_circ_001184	ncbi_102391214	NC_037547.1	-	74399757	74406983	318	annot_exons
novel_circ_001185	ncbi_102395893	NC_037547.1	+	79802483	79809933	4253	exon_intron
novel_circ_001186	ncbi_102413883	NC_037547.1	+	80144086	80146775	362	annot_exons
novel_circ_001187	ncbi_102413883	NC_037547.1	+	80144086	80167478	436	annot_exons
novel_circ_001188	NA	NC_037547.1	+	80257968	80268063	10096	intergenic
novel_circ_001189	NA	NC_037547.1	-	85379168	85387467	8300	intergenic
novel_circ_001190	ncbi_112583863	NC_037547.1	+	85445930	85496251	50322	antisense
novel_circ_001191	ncbi_112583862	NC_037547.1	+	85453261	85478818	25558	antisense
novel_circ_001192	NA	NC_037547.1	-	85472313	85484561	12249	intergenic
novel_circ_001193	ncbi_112583863	NC_037547.1	+	85472425	85496983	24559	antisense
novel_circ_001194	ncbi_112583863	NC_037547.1	+	85474589	85499140	24552	antisense
novel_circ_001195	ncbi_102403676	NC_037547.1	+	86416498	86416711	214	antisense
novel_circ_001196	ncbi_102403676	NC_037547.1	-	86461029	86475201	447	annot_exons
novel_circ_001197	ncbi_102403676	NC_037547.1	-	86521070	86582945	1523	annot_exons
novel_circ_001198	ncbi_102403676	NC_037547.1	-	86564934	86637252	1280	annot_exons
novel_circ_001199	ncbi_102403676	NC_037547.1	-	86582741	86637252	782	annot_exons
novel_circ_001200	ncbi_102403676	NC_037547.1	-	86590027	86637252	577	annot_exons
novel_circ_001201	ncbi_102403676	NC_037547.1	-	86590027	86644800	868	annot_exons
novel_circ_001202	ncbi_102403676	NC_037547.1	-	86608867	86637252	475	annot_exons
novel_circ_001203	ncbi_102403676	NC_037547.1	-	86632007	86654423	10284	exon_intron
novel_circ_001204	ncbi_102397851	NC_037547.1	+	86749662	86750292	631	intronic
novel_circ_001205	ncbi_102397851	NC_037547.1	+	86935416	86936120	705	one_exon
novel_circ_001206	ncbi_102416505	NC_037547.1	-	87878396	87891636	1254	annot_exons
novel_circ_001207	ncbi_102416505	NC_037547.1	-	87878396	87942468	4507	annot_exons
novel_circ_001208	ncbi_102416505	NC_037547.1	-	87882667	87942468	4143	annot_exons
novel_circ_001209	ncbi_102416505	NC_037547.1	-	87883953	87891636	694	annot_exons
novel_circ_001210	ncbi_102416505	NC_037547.1	-	87898149	87905337	1412	annot_exons
novel_circ_001211	ncbi_102416505	NC_037547.1	-	87923119	87942468	913	annot_exons
novel_circ_001212	ncbi_102416505	NC_037547.1	-	87943365	87951185	1054	annot_exons
novel_circ_001213	ncbi_102390052	NC_037547.1	+	88086299	88107775	1247	annot_exons
novel_circ_001214	ncbi_102392265	NC_037547.1	+	88236499	88253410	4420	exon_intron
novel_circ_001215	ncbi_102403185	NC_037547.1	-	89868764	89882152	741	annot_exons
novel_circ_001216	ncbi_102403185	NC_037547.1	-	89869778	89882152	555	annot_exons
novel_circ_001217	ncbi_102403185	NC_037547.1	-	89912391	89978305	1470	annot_exons
novel_circ_001218	ncbi_102403185	NC_037547.1	-	89912391	89990677	1773	annot_exons
novel_circ_001219	ncbi_102403185	NC_037547.1	-	89951557	89990677	646	annot_exons
novel_circ_001220	ncbi_102403185	NC_037547.1	-	89976568	89978305	242	annot_exons
novel_circ_001221	ncbi_102403185	NC_037547.1	-	89976568	89990677	545	annot_exons
novel_circ_001222	ncbi_102403185	NC_037547.1	-	89976568	90024105	740	annot_exons
novel_circ_001223	ncbi_102403185	NC_037547.1	-	90075759	90091356	400	annot_exons
novel_circ_001224	ncbi_102403502	NC_037547.1	+	90500367	90500561	195	intronic
novel_circ_001225	ncbi_102403502	NC_037547.1	+	90630259	90656079	25821	intronic
novel_circ_001226	ncbi_102403502	NC_037547.1	+	90713492	90742187	339	annot_exons
novel_circ_001227	ncbi_102403502	NC_037547.1	+	90859823	90861792	1970	one_exon
novel_circ_001228	ncbi_102395256	NC_037547.1	-	91541927	91546332	596	annot_exons
novel_circ_001229	ncbi_102391147	NC_037547.1	+	92003157	92013041	538	annot_exons
novel_circ_001230	ncbi_102391147	NC_037547.1	+	92031029	92045480	899	annot_exons
novel_circ_001231	ncbi_102404206	NC_037547.1	+	92433745	92455455	2230	annot_exons
novel_circ_001232	ncbi_102404206	NC_037547.1	+	92433745	92478747	2347	annot_exons
novel_circ_001233	ncbi_102402599	NC_037547.1	+	92969178	92978392	309	annot_exons
novel_circ_001234	ncbi_102397673	NC_037547.1	+	94016521	94024967	1107	annot_exons
novel_circ_001235	ncbi_102397673	NC_037547.1	+	94087569	94110518	1249	annot_exons
novel_circ_001236	ncbi_102397673	NC_037547.1	+	94091404	94095130	3004	exon_intron
novel_circ_001237	ncbi_102397673	NC_037547.1	+	94104773	94105030	168	annot_exons
novel_circ_001238	ncbi_102398903	NC_037547.1	+	99249138	99260035	1191	annot_exons
novel_circ_001239	ncbi_102398903	NC_037547.1	+	99249138	99278599	1470	annot_exons
novel_circ_001240	ncbi_102402037	NC_037547.1	-	101004803	101007093	291	annot_exons
novel_circ_001241	NA	NC_037547.1	+	101048052	101048213	162	intergenic
novel_circ_001242	ncbi_102402892	NC_037547.1	-	101277505	101277723	219	one_exon
novel_circ_001243	ncbi_102409070	NC_037547.1	+	101595680	101620585	2693	annot_exons
novel_circ_001244	ncbi_102409070	NC_037547.1	+	101595680	101638838	2863	annot_exons
novel_circ_001245	ncbi_102409070	NC_037547.1	+	101595680	101647160	11185	exon_intron
novel_circ_001246	ncbi_102409070	NC_037547.1	+	101595680	101661891	2979	annot_exons
novel_circ_001247	ncbi_102409070	NC_037547.1	+	101619168	101620585	1418	one_exon
novel_circ_001248	ncbi_102409070	NC_037547.1	+	101619168	101638838	1588	annot_exons
novel_circ_001249	ncbi_102409070	NC_037547.1	+	101619168	101661891	1704	annot_exons
novel_circ_001250	ncbi_102412645	NC_037547.1	-	102276888	102283278	930	annot_exons
novel_circ_001251	ncbi_102411652	NC_037547.1	-	102581949	102592349	570	exon_intron
novel_circ_001252	ncbi_102407699	NC_037547.1	+	103224411	103232186	1334	annot_exons
novel_circ_001253	ncbi_102391691	NC_037547.1	+	104082899	104087363	302	annot_exons
novel_circ_001254	ncbi_102416315	NC_037547.1	-	106625310	106627983	2673	annot_exons
novel_circ_001255	NA	NC_037547.1	-	106800364	106801785	1422	intergenic
novel_circ_001256	ncbi_102397032	NC_037547.1	+	107251325	107262260	619	annot_exons
novel_circ_001257	ncbi_102402417	NC_037547.1	+	108667923	108668985	1063	antisense
novel_circ_001258	ncbi_102402417	NC_037547.1	-	108685623	108707720	800	annot_exons
novel_circ_001259	ncbi_102415021	NC_037547.1	+	109271665	109275150	439	annot_exons
novel_circ_001260	ncbi_102415021	NC_037547.1	+	109271665	109279478	673	annot_exons
novel_circ_001261	ncbi_102415805	NC_037547.1	-	109378511	109382579	4069	exon_intron
novel_circ_001262	ncbi_102415805	NC_037547.1	-	109379543	109380181	639	one_exon
novel_circ_001263	ncbi_102411731	NC_037547.1	-	109737957	109738288	332	intronic
novel_circ_001264	ncbi_102394646	NC_037547.1	-	110942014	110946213	650	annot_exons
novel_circ_001265	ncbi_102410158	NC_037547.1	-	113884658	113888126	434	annot_exons
novel_circ_001266	ncbi_102410158	NC_037547.1	-	113884658	113901685	794	annot_exons
novel_circ_001267	ncbi_102389154	NC_037547.1	+	115350203	115352369	928	annot_exons
novel_circ_001268	NA	NC_037547.1	-	115364872	115369388	4517	intergenic
novel_circ_001269	ncbi_102407308	NC_037547.1	+	116035772	116041344	838	annot_exons
novel_circ_001270	ncbi_102407308	NC_037547.1	+	116035772	116079824	1531	annot_exons
novel_circ_001271	ncbi_102407308	NC_037547.1	+	116037694	116041344	603	annot_exons
novel_circ_001272	ncbi_102408727	NC_037547.1	-	116409910	116412771	2862	intronic
novel_circ_001273	ncbi_102409250	NC_037547.1	-	116492698	116496349	3652	one_exon
novel_circ_001274	ncbi_102409250	NC_037547.1	-	116570682	116573383	259	annot_exons
novel_circ_001275	ncbi_102409250	NC_037547.1	-	116689284	116689450	167	intronic
novel_circ_001276	ncbi_102389382	NC_037547.1	+	118411111	118411268	158	intronic
novel_circ_001277	ncbi_102411306	NC_037547.1	-	122148905	122149114	210	antisense
novel_circ_001278	ncbi_102415278	NC_037547.1	+	122354205	122372225	641	annot_exons
novel_circ_001279	ncbi_102415278	NC_037547.1	+	122436726	122437034	309	intronic
novel_circ_001280	ncbi_102395333	NC_037547.1	+	122728479	122728745	267	antisense
novel_circ_001281	ncbi_102395333	NC_037547.1	-	122740110	122740514	258	exon_intron
novel_circ_001282	ncbi_102390066	NC_037547.1	-	123479493	123479829	337	intronic
novel_circ_001283	ncbi_102416467	NC_037547.1	+	124027558	124071005	43448	exon_intron
novel_circ_001284	ncbi_102415378	NC_037547.1	+	124371651	124372690	1040	antisense
novel_circ_001285	ncbi_102412185	NC_037547.1	+	124668460	124670539	300	annot_exons
novel_circ_001286	ncbi_102411303	NC_037547.1	+	124719940	124750027	629	annot_exons
novel_circ_001287	ncbi_102411303	NC_037547.1	+	124739618	124750027	515	annot_exons
novel_circ_001288	ncbi_102407571	NC_037547.1	+	125479804	125484230	425	annot_exons
novel_circ_001289	ncbi_102407571	NC_037547.1	+	125492515	125497784	749	annot_exons
novel_circ_001290	ncbi_102405425	NC_037547.1	-	125601764	125601995	232	one_exon
novel_circ_001291	ncbi_102406182	NC_037547.1	+	125644839	125647106	516	annot_exons
novel_circ_001292	ncbi_102413413	NC_037547.1	+	127797418	127816135	6266	exon_intron
novel_circ_001293	ncbi_102414619	NC_037547.1	-	127837720	127847291	730	annot_exons
novel_circ_001294	ncbi_102399517	NC_037547.1	-	128070364	128071897	241	annot_exons
novel_circ_001295	ncbi_102399517	NC_037547.1	-	128076088	128080244	726	annot_exons
novel_circ_001296	ncbi_102412415	NC_037547.1	+	129649576	129654821	893	annot_exons
novel_circ_001297	ncbi_102395144	NC_037547.1	-	131643877	131646873	424	annot_exons
novel_circ_001298	ncbi_102395144	NC_037547.1	-	131696492	131696846	355	one_exon
novel_circ_001299	ncbi_102396219	NC_037547.1	+	132137655	132138471	459	annot_exons
novel_circ_001300	ncbi_102396219	NC_037547.1	+	132141089	132142057	342	annot_exons
novel_circ_001301	ncbi_102407282	NC_037547.1	+	132227604	132229623	438	annot_exons
novel_circ_001302	ncbi_102407602	NC_037547.1	-	132339083	132339573	491	antisense
novel_circ_001303	ncbi_102407602	NC_037547.1	+	132340273	132340550	278	one_exon
novel_circ_001304	ncbi_102407602	NC_037547.1	+	132343820	132344030	211	intronic
novel_circ_001305	ncbi_102415631	NC_037547.1	+	132414232	132421835	435	annot_exons
novel_circ_001306	ncbi_102415631	NC_037547.1	+	132414232	132431558	721	annot_exons
novel_circ_001307	ncbi_102394248	NC_037547.1	+	135142031	135178373	808	annot_exons
novel_circ_001308	ncbi_102394248	NC_037547.1	+	135178244	135190768	472	annot_exons
novel_circ_001309	ncbi_102394248	NC_037547.1	+	135198408	135210889	585	annot_exons
novel_circ_001310	ncbi_102394248	NC_037547.1	+	135210706	135236690	1035	annot_exons
novel_circ_001311	ncbi_102394248	NC_037547.1	+	135210706	135250394	1505	annot_exons
novel_circ_001312	ncbi_102394248	NC_037547.1	+	135218321	135231015	536	annot_exons
novel_circ_001313	ncbi_102394248	NC_037547.1	+	135220013	135224012	236	annot_exons
novel_circ_001314	ncbi_102394248	NC_037547.1	+	135259260	135260281	132	annot_exons
novel_circ_001315	ncbi_102394248	NC_037547.1	+	135265103	135288999	888	annot_exons
novel_circ_001316	ncbi_102394248	NC_037547.1	+	135265103	135296618	1110	annot_exons
novel_circ_001317	ncbi_102392956	NC_037547.1	-	135348389	135349498	314	annot_exons
novel_circ_001318	ncbi_102392956	NC_037547.1	-	135348389	135379503	599	annot_exons
novel_circ_001319	ncbi_102392956	NC_037547.1	-	135348389	135392493	765	annot_exons
novel_circ_001320	ncbi_102392956	NC_037547.1	-	135378408	135379503	285	annot_exons
novel_circ_001321	ncbi_102390645	NC_037547.1	+	136161819	136162106	288	intronic
novel_circ_001322	ncbi_102390645	NC_037547.1	-	136161819	136162106	288	antisense
novel_circ_001323	ncbi_102390645	NC_037547.1	+	136181126	136206571	1622	exon_intron
novel_circ_001324	ncbi_102390645	NC_037547.1	+	136205158	136211011	1079	annot_exons
novel_circ_001325	ncbi_102416438	NC_037547.1	-	136415905	136416394	490	antisense
novel_circ_001326	ncbi_102413998	NC_037547.1	+	136974215	136974405	191	antisense
novel_circ_001327	ncbi_102411270	NC_037547.1	+	137219422	137231737	321	annot_exons
novel_circ_001328	ncbi_102414275	NC_037547.1	-	137918738	137919652	915	antisense
novel_circ_001329	ncbi_102413522	NC_037547.1	-	137948899	137957500	522	annot_exons
novel_circ_001330	ncbi_102413522	NC_037547.1	-	137948899	137969054	747	annot_exons
novel_circ_001331	ncbi_102413522	NC_037547.1	-	137967127	138008041	720	annot_exons
novel_circ_001332	ncbi_102413522	NC_037547.1	-	137988015	138008041	329	annot_exons
novel_circ_001333	ncbi_102412199	NC_037547.1	+	138215063	138222428	1049	annot_exons
novel_circ_001334	ncbi_102412199	NC_037547.1	+	138221505	138222428	924	one_exon
novel_circ_001335	ncbi_102412199	NC_037547.1	+	138223341	138223820	480	intronic
novel_circ_001336	ncbi_102391885	NC_037547.1	-	139086725	139093412	269	annot_exons
novel_circ_001337	ncbi_102391885	NC_037547.1	-	139128290	139140105	301	annot_exons
novel_circ_001338	ncbi_102410166	NC_037547.1	-	139575989	139595371	252	annot_exons
novel_circ_001339	ncbi_102410166	NC_037547.1	-	139575989	139644849	874	annot_exons
novel_circ_001340	ncbi_102410166	NC_037547.1	-	139624956	139644849	622	annot_exons
novel_circ_001341	ncbi_102408543	NC_037547.1	-	139715137	139737914	1041	annot_exons
novel_circ_001342	ncbi_102408543	NC_037547.1	-	139715137	139763011	3126	annot_exons
novel_circ_001343	ncbi_102408543	NC_037547.1	-	139720938	139763011	2928	annot_exons
novel_circ_001344	ncbi_102408543	NC_037547.1	-	139728118	139737914	637	annot_exons
novel_circ_001345	ncbi_102408543	NC_037547.1	-	139728118	139753599	2255	annot_exons
novel_circ_001346	ncbi_102408543	NC_037547.1	-	139728118	139763011	2722	annot_exons
novel_circ_001347	ncbi_102408543	NC_037547.1	-	139737708	139763011	2292	annot_exons
novel_circ_001348	ncbi_102408543	NC_037547.1	-	139745414	139749711	1088	annot_exons
novel_circ_001349	ncbi_102408543	NC_037547.1	-	139745414	139763011	2085	annot_exons
novel_circ_001350	ncbi_102405329	NC_037547.1	-	141502098	141541396	1248	annot_exons
novel_circ_001351	ncbi_102405329	NC_037547.1	-	141554584	141583263	930	annot_exons
novel_circ_001352	ncbi_102405990	NC_037547.1	+	141767452	141770447	358	annot_exons
novel_circ_001353	ncbi_102405990	NC_037547.1	+	141767452	141781467	719	annot_exons
novel_circ_001354	ncbi_102405990	NC_037547.1	+	141767452	141802720	898	annot_exons
novel_circ_001355	ncbi_102405990	NC_037547.1	+	141767452	141810464	1065	annot_exons
novel_circ_001356	ncbi_102405990	NC_037547.1	+	141819394	141828525	415	annot_exons
novel_circ_001357	ncbi_102415203	NC_037547.1	+	143335510	143337304	1795	intronic
novel_circ_001358	ncbi_102400918	NC_037547.1	+	143877659	143885332	400	annot_exons
novel_circ_001359	ncbi_102400918	NC_037547.1	+	144054076	144057907	3204	exon_intron
novel_circ_001360	ncbi_102401885	NC_037547.1	-	144396240	144410228	423	annot_exons
novel_circ_001361	ncbi_102401885	NC_037547.1	+	144475733	144478646	2914	antisense
novel_circ_001362	ncbi_102389134	NC_037547.1	+	145137737	145160179	857	annot_exons
novel_circ_001363	ncbi_102389134	NC_037547.1	+	145137737	145175831	1450	annot_exons
novel_circ_001364	ncbi_102389134	NC_037547.1	+	145137737	145198391	1546	annot_exons
novel_circ_001365	ncbi_102389134	NC_037547.1	+	145159439	145198391	1059	annot_exons
novel_circ_001366	ncbi_102389134	NC_037547.1	+	145168371	145175831	593	annot_exons
novel_circ_001367	ncbi_102389134	NC_037547.1	+	145168371	145220231	942	annot_exons
novel_circ_001368	ncbi_102389134	NC_037547.1	+	145209908	145231687	1484	annot_exons
novel_circ_001369	ncbi_102389134	NC_037547.1	+	145220079	145231687	1384	annot_exons
novel_circ_001370	ncbi_102392988	NC_037547.1	+	145729568	145738896	478	annot_exons
novel_circ_001371	ncbi_102392988	NC_037547.1	+	145735958	145736604	647	exon_intron
novel_circ_001372	ncbi_102391571	NC_037547.1	-	145788041	145826045	1183	annot_exons
novel_circ_001373	ncbi_102391571	NC_037547.1	-	145796461	145808749	526	annot_exons
novel_circ_001374	ncbi_102393297	NC_037547.1	+	145948874	145950232	1359	antisense
novel_circ_001375	ncbi_102393628	NC_037547.1	+	146362573	146362824	252	antisense
novel_circ_001376	ncbi_102394809	NC_037547.1	-	146452688	146462799	393	annot_exons
novel_circ_001377	ncbi_102392464	NC_037547.1	+	147341972	147345517	330	annot_exons
novel_circ_001378	ncbi_102392464	NC_037547.1	+	147341972	147363196	556	annot_exons
novel_circ_001379	ncbi_102392464	NC_037547.1	+	147341972	147382324	932	annot_exons
novel_circ_001380	ncbi_102392464	NC_037547.1	+	147345435	147363196	309	annot_exons
novel_circ_001381	ncbi_102392464	NC_037547.1	+	147349864	147382324	12964	exon_intron
novel_circ_001382	ncbi_102392464	NC_037547.1	+	147395823	147398602	284	exon_intron
novel_circ_001383	NA	NC_037547.1	+	147885192	147899042	13851	intergenic
novel_circ_001384	ncbi_102408472	NC_037547.1	+	148100787	148101881	1095	one_exon
novel_circ_001385	ncbi_102408472	NC_037547.1	+	148100790	148101881	1092	one_exon
novel_circ_001386	ncbi_102410539	NC_037547.1	+	148480351	148490303	9953	intronic
novel_circ_001387	ncbi_102410539	NC_037547.1	-	148488662	148489664	1003	antisense
novel_circ_001388	ncbi_102410539	NC_037547.1	+	148541507	148545560	4054	intronic
novel_circ_001389	ncbi_102410539	NC_037547.1	-	148637139	148638952	1814	antisense
novel_circ_001390	ncbi_102410539	NC_037547.1	+	148695651	148701215	689	annot_exons
novel_circ_001391	ncbi_102410883	NC_037547.1	+	149013403	149016233	2831	exon_intron
novel_circ_001392	ncbi_102413502	NC_037547.1	+	152776307	152785461	240	annot_exons
novel_circ_001393	ncbi_102413502	NC_037547.1	+	152776307	152792465	364	annot_exons
novel_circ_001394	ncbi_102408225	NC_037547.1	+	152849913	152850104	192	intronic
novel_circ_001395	ncbi_102402633	NC_037547.1	-	153641736	153641903	168	antisense
novel_circ_001396	ncbi_102406496	NC_037547.1	+	157926842	157942939	947	annot_exons
novel_circ_001397	ncbi_102406496	NC_037547.1	+	157926842	157947696	1036	annot_exons
novel_circ_001398	ncbi_102411284	NC_037547.1	+	158116525	158142665	734	annot_exons
novel_circ_001399	ncbi_102406071	NC_037547.1	+	159282494	159347159	8668	annot_exons
novel_circ_001400	ncbi_102406071	NC_037547.1	+	159326652	159329317	2666	intronic
novel_circ_001401	ncbi_102406071	NC_037547.1	+	159334547	159336835	405	annot_exons
novel_circ_001402	ncbi_102406071	NC_037547.1	+	159334547	159347159	629	annot_exons
novel_circ_001403	ncbi_102409736	NC_037547.1	+	159648267	159654501	428	annot_exons
novel_circ_001404	ncbi_102411726	NC_037547.1	-	161213372	161219379	569	annot_exons
novel_circ_001405	ncbi_102406583	NC_037547.1	-	161267142	161311474	1535	annot_exons
novel_circ_001406	ncbi_102406583	NC_037547.1	-	161271574	161311474	1266	annot_exons
novel_circ_001407	ncbi_102406583	NC_037547.1	-	161309761	161311474	220	annot_exons
novel_circ_001408	ncbi_102411385	NC_037547.1	-	161337701	161344516	471	annot_exons
novel_circ_001409	ncbi_102410118	NC_037547.1	-	161994749	162005662	10914	antisense
novel_circ_001410	ncbi_102410118	NC_037547.1	+	162007469	162009023	1555	intronic
novel_circ_001411	ncbi_102410118	NC_037547.1	-	162017950	162019067	1118	antisense
novel_circ_001412	ncbi_102410118	NC_037547.1	+	162066767	162073244	212	annot_exons
novel_circ_001413	ncbi_102410118	NC_037547.1	+	162118682	162138354	935	annot_exons
novel_circ_001414	ncbi_102410118	NC_037547.1	+	162137659	162138354	696	one_exon
novel_circ_001415	ncbi_102410118	NC_037547.1	+	162199771	162204236	4466	exon_intron
novel_circ_001416	ncbi_102410118	NC_037547.1	-	162277799	162284888	7090	antisense
novel_circ_001417	ncbi_102410118	NC_037547.1	+	162288525	162288773	249	intronic
novel_circ_001418	ncbi_102410118	NC_037547.1	-	162316499	162318674	2176	antisense
novel_circ_001419	ncbi_102410118	NC_037547.1	+	162323753	162326160	2407	annot_exons
novel_circ_001420	ncbi_102410118	NC_037547.1	+	162323753	162343714	2586	annot_exons
novel_circ_001421	ncbi_102410118	NC_037547.1	+	162323935	162324136	202	one_exon
novel_circ_001422	ncbi_102410118	NC_037547.1	-	162323936	162324093	158	antisense
novel_circ_001423	ncbi_102410118	NC_037547.1	+	162323940	162324092	153	one_exon
novel_circ_001424	ncbi_102410118	NC_037547.1	+	162324000	162325959	1959	annot_exons
novel_circ_001425	ncbi_102410118	NC_037547.1	+	162347939	162348098	160	intronic
novel_circ_001426	ncbi_102406108	NC_037547.1	-	163042966	163043713	748	one_exon
novel_circ_001427	ncbi_102392231	NC_037547.1	-	163433704	163435631	1722	exon_intron
novel_circ_001428	ncbi_102392231	NC_037547.1	-	163433708	163434108	195	annot_exons
novel_circ_001429	ncbi_102392231	NC_037547.1	-	163478302	163491753	428	annot_exons
novel_circ_001430	ncbi_102392231	NC_037547.1	-	163484269	163494556	511	annot_exons
novel_circ_001431	ncbi_102403796	NC_037547.1	+	163704324	163709011	4688	exon_intron
novel_circ_001432	ncbi_102403674	NC_037547.1	-	164285422	164328806	913	annot_exons
novel_circ_001433	ncbi_102403674	NC_037547.1	-	164294902	164296322	1421	intronic
novel_circ_001434	ncbi_102403674	NC_037547.1	-	164296897	164307724	482	annot_exons
novel_circ_001435	ncbi_102403674	NC_037547.1	-	164296897	164328806	627	annot_exons
novel_circ_001436	ncbi_102403674	NC_037547.1	-	164305057	164307724	317	annot_exons
novel_circ_001437	ncbi_102404843	NC_037547.1	+	164400648	164404873	318	annot_exons
novel_circ_001438	ncbi_102404843	NC_037547.1	+	164400648	164427386	864	annot_exons
novel_circ_001439	ncbi_102404843	NC_037547.1	+	164414392	164423826	417	annot_exons
novel_circ_001440	ncbi_102405172	NC_037547.1	+	164501769	164502960	1192	one_exon
novel_circ_001441	ncbi_102406480	NC_037547.1	+	164767612	164773624	555	annot_exons
novel_circ_001442	ncbi_102410744	NC_037547.1	+	166483176	166486765	368	annot_exons
novel_circ_001443	ncbi_102414310	NC_037547.1	+	168048186	168049248	1063	one_exon
novel_circ_001444	ncbi_102396750	NC_037547.1	-	172525464	172546808	780	annot_exons
novel_circ_001445	ncbi_102396750	NC_037547.1	-	172545941	172546808	312	annot_exons
novel_circ_001446	ncbi_102397617	NC_037547.1	-	172788270	172795575	586	annot_exons
novel_circ_001447	ncbi_102398673	NC_037547.1	-	172828009	172829837	388	annot_exons
novel_circ_001448	ncbi_102398353	NC_037547.1	+	172849452	172849925	474	intronic
novel_circ_001449	ncbi_102402669	NC_037547.1	+	173214534	173214774	241	antisense
novel_circ_001450	ncbi_102402669	NC_037547.1	-	173220929	173226426	358	annot_exons
novel_circ_001451	ncbi_102403648	NC_037547.1	+	173307382	173307566	185	intronic
novel_circ_001452	ncbi_102396914	NC_037548.1	-	332650	340426	430	annot_exons
novel_circ_001453	ncbi_102396914	NC_037548.1	-	332650	354006	557	annot_exons
novel_circ_001454	ncbi_102396914	NC_037548.1	-	340184	354006	370	annot_exons
novel_circ_001455	ncbi_102402845	NC_037548.1	+	844077	844556	480	one_exon
novel_circ_001456	ncbi_102396351	NC_037548.1	-	2951124	3010899	417	annot_exons
novel_circ_001457	ncbi_102396351	NC_037548.1	-	2994544	3010899	307	annot_exons
novel_circ_001458	ncbi_102394016	NC_037548.1	-	3216657	3219800	332	annot_exons
novel_circ_001459	ncbi_102392714	NC_037548.1	-	3445842	3448637	396	annot_exons
novel_circ_001460	ncbi_102401965	NC_037548.1	-	3985297	3995816	445	annot_exons
novel_circ_001461	ncbi_102401965	NC_037548.1	-	3985297	4009908	782	annot_exons
novel_circ_001462	ncbi_102410309	NC_037548.1	+	4187161	4187319	159	antisense
novel_circ_001463	ncbi_102407784	NC_037548.1	+	4951862	4952174	313	one_exon
novel_circ_001464	ncbi_102403981	NC_037548.1	+	6515158	6532234	746	annot_exons
novel_circ_001465	ncbi_102403981	NC_037548.1	+	6538510	6551144	599	annot_exons
novel_circ_001466	ncbi_102403981	NC_037548.1	-	6557536	6557950	415	antisense
novel_circ_001467	ncbi_112584433	NC_037548.1	-	6607282	6624617	17336	antisense
novel_circ_001468	ncbi_102409002	NC_037548.1	+	6687270	6689536	2267	exon_intron
novel_circ_001469	ncbi_102406860	NC_037548.1	+	7092804	7107219	12496	exon_intron
novel_circ_001470	ncbi_102401994	NC_037548.1	-	7339761	7355990	2129	annot_exons
novel_circ_001471	ncbi_102395687	NC_037548.1	-	7729054	7735001	575	annot_exons
novel_circ_001472	ncbi_102394197	NC_037548.1	-	7883815	7890196	1125	annot_exons
novel_circ_001473	ncbi_102415409	NC_037548.1	-	8063246	8080793	874	annot_exons
novel_circ_001474	ncbi_102388944	NC_037548.1	+	8146416	8149877	280	annot_exons
novel_circ_001475	ncbi_102391044	NC_037548.1	+	8551591	8551912	322	antisense
novel_circ_001476	ncbi_102391044	NC_037548.1	-	8584112	8591352	456	annot_exons
novel_circ_001477	ncbi_102391044	NC_037548.1	+	8639325	8657573	18249	antisense
novel_circ_001478	ncbi_102393670	NC_037548.1	-	9266390	9266952	563	one_exon
novel_circ_001479	ncbi_102393670	NC_037548.1	-	9276831	9277187	357	one_exon
novel_circ_001480	ncbi_102398866	NC_037548.1	-	9851818	9852125	308	one_exon
novel_circ_001481	ncbi_102409791	NC_037548.1	-	10230234	10230644	411	one_exon
novel_circ_001482	ncbi_102406873	NC_037548.1	-	11169891	11175335	649	annot_exons
novel_circ_001483	ncbi_102415511	NC_037548.1	-	12263424	12338899	1391	annot_exons
novel_circ_001484	ncbi_102415511	NC_037548.1	-	12282927	12298287	216	annot_exons
novel_circ_001485	ncbi_102415511	NC_037548.1	-	12330711	12338899	336	annot_exons
novel_circ_001486	ncbi_102415511	NC_037548.1	-	12330711	12396877	1893	annot_exons
novel_circ_001487	ncbi_102415511	NC_037548.1	-	12338732	12357200	900	annot_exons
novel_circ_001488	ncbi_102415511	NC_037548.1	-	12338732	12396877	1725	annot_exons
novel_circ_001489	ncbi_102415511	NC_037548.1	-	12348207	12348356	150	intronic
novel_circ_001490	ncbi_102415511	NC_037548.1	-	12349207	12357200	492	annot_exons
novel_circ_001491	ncbi_102415511	NC_037548.1	-	12378600	12380004	1405	intronic
novel_circ_001492	ncbi_102415511	NC_037548.1	-	12395722	12399355	3634	exon_intron
novel_circ_001493	ncbi_102415511	NC_037548.1	-	12396053	12396877	825	one_exon
novel_circ_001494	ncbi_102390149	NC_037548.1	-	12505998	12507748	395	annot_exons
novel_circ_001495	ncbi_102390149	NC_037548.1	-	12561013	12571119	552	annot_exons
novel_circ_001496	ncbi_102410339	NC_037548.1	-	14071190	14071667	472	exon_intron
novel_circ_001497	ncbi_102408703	NC_037548.1	+	14566644	14567711	1068	antisense
novel_circ_001498	ncbi_102404352	NC_037548.1	-	16352448	16352922	316	annot_exons
novel_circ_001499	ncbi_102414827	NC_037548.1	+	16569469	16570552	1084	exon_intron
novel_circ_001500	ncbi_102391783	NC_037548.1	-	18691122	18692135	462	annot_exons
novel_circ_001501	ncbi_102400159	NC_037548.1	+	19216446	19218463	342	annot_exons
novel_circ_001502	ncbi_102391695	NC_037548.1	+	19690061	19693979	516	annot_exons
novel_circ_001503	ncbi_102391067	NC_037548.1	+	21262814	21263091	278	antisense
novel_circ_001504	ncbi_102397175	NC_037548.1	+	22072276	22072461	186	intronic
novel_circ_001505	ncbi_102397175	NC_037548.1	+	22103511	22103680	170	intronic
novel_circ_001506	ncbi_102397175	NC_037548.1	+	22135231	22135433	203	intronic
novel_circ_001507	ncbi_102397175	NC_037548.1	+	22193239	22193784	546	one_exon
novel_circ_001508	ncbi_102399218	NC_037548.1	-	22489928	22498003	1246	annot_exons
novel_circ_001509	ncbi_102399218	NC_037548.1	-	22493457	22498003	734	annot_exons
novel_circ_001510	ncbi_102399218	NC_037548.1	-	22518123	22524734	898	annot_exons
novel_circ_001511	ncbi_102402772	NC_037548.1	-	22840081	22894145	1006	annot_exons
novel_circ_001512	ncbi_102402772	NC_037548.1	-	22860656	22862511	730	annot_exons
novel_circ_001513	ncbi_102408837	NC_037548.1	-	23245995	23249089	320	annot_exons
novel_circ_001514	ncbi_102404182	NC_037548.1	+	24723304	24736095	1852	annot_exons
novel_circ_001515	ncbi_102404182	NC_037548.1	+	24733016	24755553	1236	annot_exons
novel_circ_001516	ncbi_102404182	NC_037548.1	+	24752060	24755553	802	annot_exons
novel_circ_001517	NA	NC_037548.1	+	24784095	24784342	248	intergenic
novel_circ_001518	ncbi_102402674	NC_037548.1	-	24945512	24954552	566	annot_exons
novel_circ_001519	NA	NC_037548.1	+	25345813	25346475	663	intergenic
novel_circ_001520	NA	NC_037548.1	-	25347475	25348179	705	intergenic
novel_circ_001521	ncbi_102414490	NC_037548.1	-	25350410	25350848	439	one_exon
novel_circ_001522	ncbi_102407875	NC_037548.1	+	29472831	29483804	1123	annot_exons
novel_circ_001523	ncbi_102410074	NC_037548.1	+	29648133	29672738	503	annot_exons
novel_circ_001524	ncbi_102410074	NC_037548.1	+	29655797	29683181	602	annot_exons
novel_circ_001525	ncbi_102410074	NC_037548.1	+	29672552	29675625	312	annot_exons
novel_circ_001526	ncbi_102404719	NC_037548.1	-	32427416	32441538	431	annot_exons
novel_circ_001527	ncbi_102393378	NC_037548.1	-	33933751	33995087	443	annot_exons
novel_circ_001528	ncbi_102393378	NC_037548.1	-	34177571	34178086	516	exon_intron
novel_circ_001529	ncbi_102393845	NC_037548.1	-	35390664	35410129	893	annot_exons
novel_circ_001530	ncbi_102399852	NC_037548.1	+	36371697	36371812	116	one_exon
novel_circ_001531	ncbi_102401062	NC_037548.1	-	36746273	36761418	458	annot_exons
novel_circ_001532	ncbi_102401062	NC_037548.1	-	36850082	36860151	531	annot_exons
novel_circ_001533	ncbi_102401062	NC_037548.1	-	36850082	36864299	972	annot_exons
novel_circ_001534	ncbi_102401062	NC_037548.1	-	36959075	36959311	237	intronic
novel_circ_001535	ncbi_102401062	NC_037548.1	-	37025444	37084633	1749	annot_exons
novel_circ_001536	ncbi_102401062	NC_037548.1	-	37069515	37121776	1789	annot_exons
novel_circ_001537	ncbi_102401062	NC_037548.1	-	37081787	37084633	731	annot_exons
novel_circ_001538	ncbi_102401062	NC_037548.1	-	37099507	37105134	413	annot_exons
novel_circ_001539	ncbi_102401062	NC_037548.1	-	37198103	37213124	15022	intronic
novel_circ_001540	ncbi_102391023	NC_037548.1	+	37403461	37412547	626	annot_exons
novel_circ_001541	ncbi_102391023	NC_037548.1	+	37406132	37412547	489	annot_exons
novel_circ_001542	ncbi_102397845	NC_037548.1	-	38071463	38072057	595	antisense
novel_circ_001543	ncbi_102397845	NC_037548.1	+	38092715	38099379	339	annot_exons
novel_circ_001544	ncbi_102397845	NC_037548.1	+	38092748	38094762	165	annot_exons
novel_circ_001545	ncbi_102397845	NC_037548.1	+	38123073	38123292	220	intronic
novel_circ_001546	ncbi_102395525	NC_037548.1	+	38218083	38227070	8988	exon_intron
novel_circ_001547	ncbi_102395525	NC_037548.1	+	38228497	38229543	1047	one_exon
novel_circ_001548	ncbi_102414799	NC_037548.1	+	38829872	38835044	1226	exon_intron
novel_circ_001549	ncbi_102403061	NC_037548.1	+	40393833	40394612	780	antisense
novel_circ_001550	ncbi_102414846	NC_037548.1	-	41363844	41370313	415	annot_exons
novel_circ_001551	ncbi_102414846	NC_037548.1	-	41363844	41378086	821	annot_exons
novel_circ_001552	ncbi_102412991	NC_037548.1	-	41410907	41413447	453	annot_exons
novel_circ_001553	ncbi_102410890	NC_037548.1	+	41621661	41682566	60906	antisense
novel_circ_001554	ncbi_102410890	NC_037548.1	-	41702959	41708328	470	annot_exons
novel_circ_001555	ncbi_102410890	NC_037548.1	-	41702959	41756703	2190	annot_exons
novel_circ_001556	ncbi_102410890	NC_037548.1	-	41742111	41742777	667	one_exon
novel_circ_001557	ncbi_102410890	NC_037548.1	-	41742111	41753763	777	annot_exons
novel_circ_001558	ncbi_102410890	NC_037548.1	-	41742111	41756703	995	annot_exons
novel_circ_001559	ncbi_102410890	NC_037548.1	-	41766275	41817397	51123	exon_intron
novel_circ_001560	ncbi_102401722	NC_037548.1	-	42281795	42282021	227	antisense
novel_circ_001561	ncbi_102401722	NC_037548.1	-	42283161	42283322	162	antisense
novel_circ_001562	ncbi_102394235	NC_037548.1	+	42894282	42964539	2285	annot_exons
novel_circ_001563	ncbi_102392185	NC_037548.1	+	43029744	43037114	432	annot_exons
novel_circ_001564	ncbi_102392185	NC_037548.1	+	43048584	43054249	706	annot_exons
novel_circ_001565	ncbi_102392185	NC_037548.1	+	43049908	43054249	574	annot_exons
novel_circ_001566	ncbi_102412150	NC_037548.1	+	45276806	45278539	316	annot_exons
novel_circ_001567	ncbi_102410725	NC_037548.1	-	45461924	45462162	239	antisense
novel_circ_001568	ncbi_102410725	NC_037548.1	+	45479794	45480466	219	annot_exons
novel_circ_001569	ncbi_102410725	NC_037548.1	+	45491776	45494237	544	annot_exons
novel_circ_001570	ncbi_102398982	NC_037548.1	+	47663797	47668610	1806	exon_intron
novel_circ_001571	ncbi_102398982	NC_037548.1	+	47663831	47668610	1772	exon_intron
novel_circ_001572	ncbi_102398982	NC_037548.1	+	47793000	47827148	509	annot_exons
novel_circ_001573	ncbi_102398982	NC_037548.1	+	47921835	47921995	161	intronic
novel_circ_001574	ncbi_102398982	NC_037548.1	+	48031676	48033742	323	annot_exons
novel_circ_001575	ncbi_102398982	NC_037548.1	+	48031697	48082453	562	annot_exons
novel_circ_001576	ncbi_102410551	NC_037548.1	+	48516463	48516627	165	intronic
novel_circ_001577	NA	NC_037548.1	-	49383955	49385335	1381	intergenic
novel_circ_001578	ncbi_102404708	NC_037548.1	+	49688854	49699557	1497	annot_exons
novel_circ_001579	ncbi_102406211	NC_037548.1	-	49722431	49726102	3672	intronic
novel_circ_001580	ncbi_102389089	NC_037548.1	-	51229208	51230416	1209	antisense
novel_circ_001581	ncbi_102416532	NC_037548.1	-	51260867	51270458	804	annot_exons
novel_circ_001582	ncbi_102416532	NC_037548.1	-	51267011	51277189	546	annot_exons
novel_circ_001583	ncbi_102416532	NC_037548.1	-	51269819	51277189	398	annot_exons
novel_circ_001584	ncbi_102401211	NC_037548.1	+	51473756	51486121	868	annot_exons
novel_circ_001585	ncbi_102401211	NC_037548.1	+	51473756	51516216	976	annot_exons
novel_circ_001586	ncbi_102401211	NC_037548.1	+	51485396	51516216	834	annot_exons
novel_circ_001587	ncbi_102402679	NC_037548.1	+	51654854	51655264	411	antisense
novel_circ_001588	ncbi_102402679	NC_037548.1	+	51654934	51655083	150	antisense
novel_circ_001589	ncbi_102402679	NC_037548.1	-	51869402	51869619	218	intronic
novel_circ_001590	ncbi_102402679	NC_037548.1	-	51870250	51870490	241	one_exon
novel_circ_001591	ncbi_102402679	NC_037548.1	+	51910427	51910702	276	antisense
novel_circ_001592	ncbi_102402136	NC_037548.1	-	52006192	52023816	666	annot_exons
novel_circ_001593	ncbi_102402136	NC_037548.1	-	52006192	52039892	1467	annot_exons
novel_circ_001594	ncbi_102400526	NC_037548.1	-	52236385	52239907	590	annot_exons
novel_circ_001595	ncbi_102400526	NC_037548.1	-	52236385	52252229	900	annot_exons
novel_circ_001596	ncbi_102390456	NC_037548.1	+	54349083	54369376	654	annot_exons
novel_circ_001597	ncbi_102390456	NC_037548.1	+	54360752	54369376	406	annot_exons
novel_circ_001598	ncbi_102390456	NC_037548.1	+	54360752	54376642	568	annot_exons
novel_circ_001599	ncbi_102390456	NC_037548.1	+	54360752	54377800	919	annot_exons
novel_circ_001600	ncbi_102390456	NC_037548.1	+	54360752	54385727	2860	annot_exons
novel_circ_001601	ncbi_102390456	NC_037548.1	+	54382103	54382270	168	one_exon
novel_circ_001602	ncbi_102414033	NC_037548.1	-	54973420	54981359	421	annot_exons
novel_circ_001603	ncbi_102414033	NC_037548.1	-	54991566	55007456	837	annot_exons
novel_circ_001604	ncbi_102414033	NC_037548.1	-	54991566	55024059	995	annot_exons
novel_circ_001605	ncbi_102414033	NC_037548.1	-	55000838	55024059	547	annot_exons
novel_circ_001606	ncbi_102414033	NC_037548.1	-	55003972	55024059	382	annot_exons
novel_circ_001607	ncbi_102414033	NC_037548.1	+	55040877	55042424	1548	antisense
novel_circ_001608	ncbi_102414033	NC_037548.1	-	55061915	55148845	9329	exon_intron
novel_circ_001609	ncbi_102414033	NC_037548.1	-	55070565	55083958	278	annot_exons
novel_circ_001610	ncbi_102414033	NC_037548.1	-	55070565	55148845	679	annot_exons
novel_circ_001611	ncbi_102414033	NC_037548.1	+	55074621	55075216	596	antisense
novel_circ_001612	ncbi_102414033	NC_037548.1	-	55130781	55148845	401	annot_exons
novel_circ_001613	ncbi_102414033	NC_037548.1	-	55130781	55170892	593	annot_exons
novel_circ_001614	ncbi_102414033	NC_037548.1	-	55135511	55170892	434	annot_exons
novel_circ_001615	ncbi_102414033	NC_037548.1	+	55145496	55150412	4917	antisense
novel_circ_001616	ncbi_102414033	NC_037548.1	-	55238702	55238901	200	intronic
novel_circ_001617	ncbi_102414033	NC_037548.1	-	55347291	55355917	336	annot_exons
novel_circ_001618	ncbi_102416068	NC_037548.1	+	55801842	55873466	4513	annot_exons
novel_circ_001619	ncbi_102416068	NC_037548.1	+	55827846	55838522	796	annot_exons
novel_circ_001620	ncbi_102416068	NC_037548.1	+	55859861	55882224	2526	annot_exons
novel_circ_001621	ncbi_102416068	NC_037548.1	+	55872794	55873466	363	annot_exons
novel_circ_001622	ncbi_102390171	NC_037548.1	+	56082452	56085101	373	annot_exons
novel_circ_001623	ncbi_102390171	NC_037548.1	+	56997334	57027114	438	annot_exons
novel_circ_001624	ncbi_102396152	NC_037548.1	-	57094639	57121962	1299	annot_exons
novel_circ_001625	ncbi_102396152	NC_037548.1	-	57101044	57118007	864	annot_exons
novel_circ_001626	ncbi_102396152	NC_037548.1	-	57121801	57143003	1047	annot_exons
novel_circ_001627	ncbi_102396152	NC_037548.1	-	57130652	57137917	511	annot_exons
novel_circ_001628	ncbi_102396152	NC_037548.1	-	57136396	57143003	552	annot_exons
novel_circ_001629	ncbi_102396152	NC_037548.1	-	57137791	57143003	426	annot_exons
novel_circ_001630	ncbi_102396152	NC_037548.1	-	57142265	57145837	431	annot_exons
novel_circ_001631	ncbi_102396152	NC_037548.1	-	57161019	57181547	1027	annot_exons
novel_circ_001632	ncbi_102390153	NC_037548.1	-	57253181	57268868	3485	annot_exons
novel_circ_001633	ncbi_102390153	NC_037548.1	-	57261102	57268868	3069	annot_exons
novel_circ_001634	NA	NC_037548.1	+	57608802	57613112	4311	intergenic
novel_circ_001635	ncbi_102398877	NC_037548.1	-	58835101	58853630	1319	annot_exons
novel_circ_001636	ncbi_102398026	NC_037548.1	-	58974593	58990863	813	annot_exons
novel_circ_001637	ncbi_102398026	NC_037548.1	-	59027610	59038601	385	annot_exons
novel_circ_001638	ncbi_102398026	NC_037548.1	-	59095782	59112501	661	annot_exons
novel_circ_001639	ncbi_102398026	NC_037548.1	-	59111222	59127313	584	annot_exons
novel_circ_001640	ncbi_102398026	NC_037548.1	-	59209119	59217181	422	annot_exons
novel_circ_001641	ncbi_102396439	NC_037548.1	+	59379119	59391699	572	annot_exons
novel_circ_001642	ncbi_102397170	NC_037548.1	-	62893095	62893419	325	antisense
novel_circ_001643	ncbi_102389527	NC_037548.1	-	63050113	63051225	305	exon_intron
novel_circ_001644	ncbi_102415216	NC_037548.1	-	63143398	63143600	203	antisense
novel_circ_001645	ncbi_102415986	NC_037548.1	-	63145976	63151547	389	annot_exons
novel_circ_001646	ncbi_102414873	NC_037548.1	-	63173738	63174118	220	annot_exons
novel_circ_001647	ncbi_102414314	NC_037548.1	-	63202112	63202641	284	annot_exons
novel_circ_001648	ncbi_102404737	NC_037548.1	-	63428424	63429925	1502	intronic
novel_circ_001649	ncbi_102396265	NC_037548.1	-	63951777	63952411	300	annot_exons
novel_circ_001650	ncbi_102399777	NC_037548.1	-	64208440	64225470	189	annot_exons
novel_circ_001651	ncbi_102410720	NC_037548.1	+	64520860	64521021	162	one_exon
novel_circ_001652	ncbi_102390526	NC_037548.1	+	66438455	66452065	13611	exon_intron
novel_circ_001653	ncbi_102409357	NC_037548.1	+	69167483	69171803	486	annot_exons
novel_circ_001654	ncbi_102409357	NC_037548.1	+	69167483	69190377	1097	annot_exons
novel_circ_001655	ncbi_102409357	NC_037548.1	-	69180216	69181832	1617	antisense
novel_circ_001656	ncbi_102405891	NC_037548.1	+	70519355	70528928	359	annot_exons
novel_circ_001657	ncbi_102405891	NC_037548.1	+	70580941	70581725	312	annot_exons
novel_circ_001658	ncbi_102405891	NC_037548.1	+	70602522	70604787	324	annot_exons
novel_circ_001659	ncbi_102405891	NC_037548.1	+	70622029	70640972	722	annot_exons
novel_circ_001660	ncbi_102405891	NC_037548.1	+	70634770	70654612	742	annot_exons
novel_circ_001661	ncbi_102405891	NC_037548.1	+	70634770	70673947	1827	annot_exons
novel_circ_001662	ncbi_102395040	NC_037548.1	+	71792167	71813438	314	annot_exons
novel_circ_001663	ncbi_102395040	NC_037548.1	+	71884517	71884891	375	intronic
novel_circ_001664	ncbi_102397893	NC_037548.1	+	72739890	72770691	2755	annot_exons
novel_circ_001665	ncbi_102397893	NC_037548.1	+	72764230	72764724	495	one_exon
novel_circ_001666	ncbi_102414995	NC_037548.1	-	73790191	73790552	362	antisense
novel_circ_001667	ncbi_102400135	NC_037548.1	+	75098144	75101568	349	annot_exons
novel_circ_001668	ncbi_102401222	NC_037548.1	-	75197895	75208249	10355	antisense
novel_circ_001669	ncbi_102401222	NC_037548.1	+	75197902	75208249	646	annot_exons
novel_circ_001670	ncbi_102416580	NC_037548.1	+	75669595	75682794	1713	annot_exons
novel_circ_001671	ncbi_102410495	NC_037548.1	+	76516025	76517407	535	annot_exons
novel_circ_001672	ncbi_102412369	NC_037548.1	+	76980126	77022648	326	annot_exons
novel_circ_001673	ncbi_102412369	NC_037548.1	+	76980126	77033739	393	annot_exons
novel_circ_001674	ncbi_102412369	NC_037548.1	+	77043249	77046647	411	annot_exons
novel_circ_001675	ncbi_102410512	NC_037548.1	-	78311140	78316551	2036	exon_intron
novel_circ_001676	ncbi_102413609	NC_037548.1	+	78864709	78865208	500	antisense
novel_circ_001677	ncbi_102413609	NC_037548.1	-	78876717	78877117	275	annot_exons
novel_circ_001678	ncbi_102398692	NC_037548.1	-	81732181	81732506	326	exon_intron
novel_circ_001679	ncbi_102396270	NC_037548.1	+	81875697	81974765	926	annot_exons
novel_circ_001680	ncbi_102396270	NC_037548.1	+	81948227	81974765	341	annot_exons
novel_circ_001681	ncbi_102402741	NC_037548.1	+	83773808	83775803	1996	exon_intron
novel_circ_001682	ncbi_102398878	NC_037548.1	+	85367590	85399203	1175	annot_exons
novel_circ_001683	ncbi_102398878	NC_037548.1	+	85380863	85392676	715	annot_exons
novel_circ_001684	ncbi_102398878	NC_037548.1	+	85399073	85412913	643	annot_exons
novel_circ_001685	ncbi_102399844	NC_037548.1	+	85930170	85968505	3426	annot_exons
novel_circ_001686	ncbi_102399844	NC_037548.1	+	85930625	85933479	2855	one_exon
novel_circ_001687	ncbi_102399844	NC_037548.1	+	85942497	85972066	590	annot_exons
novel_circ_001688	ncbi_102399844	NC_037548.1	+	85968125	85972066	441	annot_exons
novel_circ_001689	NA	NC_037548.1	+	86309025	86309276	252	intergenic
novel_circ_001690	ncbi_102393940	NC_037548.1	-	86353415	86369165	527	annot_exons
novel_circ_001691	ncbi_102393940	NC_037548.1	-	86364293	86369165	335	annot_exons
novel_circ_001692	ncbi_102402246	NC_037548.1	+	87273737	87286424	480	annot_exons
novel_circ_001693	ncbi_102402246	NC_037548.1	-	87287007	87287266	260	antisense
novel_circ_001694	ncbi_102409405	NC_037548.1	-	87708537	87722513	1023	annot_exons
novel_circ_001695	ncbi_102409405	NC_037548.1	-	87710201	87712690	197	annot_exons
novel_circ_001696	ncbi_102404407	NC_037548.1	-	89424884	89427124	634	annot_exons
novel_circ_001697	ncbi_102414462	NC_037548.1	-	89595328	89637548	41721	exon_intron
novel_circ_001698	ncbi_102414462	NC_037548.1	-	89595450	89637548	41599	exon_intron
novel_circ_001699	ncbi_102405836	NC_037548.1	+	89724392	89736907	6510	exon_intron
novel_circ_001700	ncbi_102404603	NC_037548.1	+	89946622	89947922	159	annot_exons
novel_circ_001701	ncbi_102401477	NC_037548.1	+	90086521	90089823	3303	antisense
novel_circ_001702	ncbi_102398776	NC_037548.1	+	90816641	90829159	618	annot_exons
novel_circ_001703	ncbi_102398776	NC_037548.1	+	90816641	90837358	783	annot_exons
novel_circ_001704	ncbi_102398776	NC_037548.1	+	90827432	90829159	241	annot_exons
novel_circ_001705	ncbi_102398776	NC_037548.1	+	90827432	90837358	406	annot_exons
novel_circ_001706	ncbi_102398776	NC_037548.1	+	90827432	90848473	756	annot_exons
novel_circ_001707	ncbi_102398776	NC_037548.1	+	90827432	90857236	1181	annot_exons
novel_circ_001708	ncbi_102399751	NC_037548.1	+	91050908	91082924	2058	annot_exons
novel_circ_001709	ncbi_102399751	NC_037548.1	+	91060344	91079587	1208	annot_exons
novel_circ_001710	ncbi_102399751	NC_037548.1	-	91113758	91114915	1158	antisense
novel_circ_001711	ncbi_102405734	NC_037548.1	-	91581076	91582049	278	annot_exons
novel_circ_001712	ncbi_102395747	NC_037548.1	+	92146764	92147093	330	one_exon
novel_circ_001713	ncbi_102394831	NC_037548.1	+	93762672	93763174	503	antisense
novel_circ_001714	ncbi_102414933	NC_037548.1	-	93925883	93927971	348	annot_exons
novel_circ_001715	ncbi_102407261	NC_037548.1	-	95343487	95349634	627	annot_exons
novel_circ_001716	ncbi_102407261	NC_037548.1	-	95359636	95368832	750	annot_exons
novel_circ_001717	ncbi_102399376	NC_037548.1	+	95529405	95536058	729	annot_exons
novel_circ_001718	ncbi_102399376	NC_037548.1	+	95534200	95548084	1041	annot_exons
novel_circ_001719	ncbi_102399376	NC_037548.1	+	95535718	95551745	1105	annot_exons
novel_circ_001720	ncbi_102402190	NC_037548.1	+	95954828	95958602	1053	annot_exons
novel_circ_001721	ncbi_102407575	NC_037548.1	-	96252059	96254840	493	annot_exons
novel_circ_001722	ncbi_102407575	NC_037548.1	-	96317081	96328965	276	annot_exons
novel_circ_001723	ncbi_102405568	NC_037548.1	+	97004818	97005329	512	intronic
novel_circ_001724	ncbi_102413456	NC_037548.1	+	97535652	97583025	1954	annot_exons
novel_circ_001725	ncbi_102398846	NC_037548.1	+	98238860	98239213	354	one_exon
novel_circ_001726	ncbi_102401740	NC_037548.1	+	99189669	99189932	264	intronic
novel_circ_001727	ncbi_102392678	NC_037548.1	+	100873601	100892185	760	annot_exons
novel_circ_001728	ncbi_102401528	NC_037548.1	+	101935940	101952227	670	annot_exons
novel_circ_001729	ncbi_102408588	NC_037548.1	-	102251581	102257065	414	exon_intron
novel_circ_001730	ncbi_102408588	NC_037548.1	-	102251593	102257065	402	annot_exons
novel_circ_001731	ncbi_102408588	NC_037548.1	+	102251595	102257067	5473	antisense
novel_circ_001732	ncbi_102408588	NC_037548.1	-	102256813	102257065	253	one_exon
novel_circ_001733	ncbi_102409677	NC_037548.1	+	102322946	102332841	644	annot_exons
novel_circ_001734	ncbi_102412352	NC_037548.1	-	107581227	107605626	472	annot_exons
novel_circ_001735	ncbi_102412352	NC_037548.1	-	107638832	107668070	944	annot_exons
novel_circ_001736	ncbi_102412352	NC_037548.1	-	107667242	107668070	829	one_exon
novel_circ_001737	ncbi_102412352	NC_037548.1	-	107707067	107707637	571	one_exon
novel_circ_001738	ncbi_102393364	NC_037548.1	-	109263476	109282748	365	annot_exons
novel_circ_001739	ncbi_102393364	NC_037548.1	-	109349829	109360546	465	annot_exons
novel_circ_001740	ncbi_102393364	NC_037548.1	-	109355998	109360546	324	annot_exons
novel_circ_001741	ncbi_102395084	NC_037548.1	+	110704365	110742557	2085	annot_exons
novel_circ_001742	ncbi_102395084	NC_037548.1	+	110740814	110742557	455	annot_exons
novel_circ_001743	ncbi_102395084	NC_037548.1	+	110740814	110758670	901	annot_exons
novel_circ_001744	ncbi_102407607	NC_037548.1	+	110950401	110951172	772	one_exon
novel_circ_001745	ncbi_102400146	NC_037548.1	+	114126128	114153539	1375	annot_exons
novel_circ_001746	ncbi_102400146	NC_037548.1	+	114194271	114197647	461	annot_exons
novel_circ_001747	ncbi_102394054	NC_037548.1	+	118775447	118777427	483	annot_exons
novel_circ_001748	ncbi_102391969	NC_037548.1	+	121726887	121769613	24799	exon_intron
novel_circ_001749	ncbi_102405262	NC_037548.1	-	123090466	123091221	756	one_exon
novel_circ_001750	ncbi_102402038	NC_037548.1	-	123539263	123540006	744	antisense
novel_circ_001751	ncbi_102400098	NC_037548.1	-	123619711	123630786	1639	annot_exons
novel_circ_001752	ncbi_102400098	NC_037548.1	-	123620693	123630786	657	annot_exons
novel_circ_001753	ncbi_102400098	NC_037548.1	-	123624673	123630786	257	annot_exons
novel_circ_001754	ncbi_102391735	NC_037548.1	+	124739993	124740302	310	antisense
novel_circ_001755	ncbi_102391735	NC_037548.1	-	124782645	124783060	416	intronic
novel_circ_001756	ncbi_102391735	NC_037548.1	-	124788202	124788476	275	one_exon
novel_circ_001757	ncbi_102391735	NC_037548.1	-	124840367	124842082	1716	one_exon
novel_circ_001758	ncbi_102391735	NC_037548.1	+	124957894	124958336	443	antisense
novel_circ_001759	ncbi_102390268	NC_037548.1	+	125721244	125731345	506	annot_exons
novel_circ_001760	ncbi_102410042	NC_037548.1	+	126894670	126896511	1842	antisense
novel_circ_001761	ncbi_102404405	NC_037548.1	+	127677229	127682041	679	annot_exons
novel_circ_001762	ncbi_102403318	NC_037548.1	-	127716139	127737068	539	annot_exons
novel_circ_001763	ncbi_102403318	NC_037548.1	-	127727073	127737068	443	annot_exons
novel_circ_001764	ncbi_102406137	NC_037548.1	-	127883432	127897167	895	annot_exons
novel_circ_001765	ncbi_102406137	NC_037548.1	-	127903436	127906882	359	annot_exons
novel_circ_001766	ncbi_102406137	NC_037548.1	-	127941317	127985318	4006	annot_exons
novel_circ_001767	ncbi_102406137	NC_037548.1	-	127950118	127982091	2541	annot_exons
novel_circ_001768	ncbi_102407736	NC_037548.1	-	128380258	128391246	10989	exon_intron
novel_circ_001769	ncbi_102409260	NC_037548.1	+	128695332	128706897	11566	antisense
novel_circ_001770	ncbi_102408602	NC_037548.1	+	128907899	128909816	1918	intronic
novel_circ_001771	ncbi_102408602	NC_037548.1	+	128915501	128923186	305	annot_exons
novel_circ_001772	ncbi_102408602	NC_037548.1	+	128915501	128936049	831	annot_exons
novel_circ_001773	ncbi_102408602	NC_037548.1	+	128915504	128915715	212	one_exon
novel_circ_001774	ncbi_102408602	NC_037548.1	+	128915504	128936049	828	annot_exons
novel_circ_001775	ncbi_102408602	NC_037548.1	+	128915504	128948407	1478	annot_exons
novel_circ_001776	ncbi_102408602	NC_037548.1	+	128923097	128932687	515	annot_exons
novel_circ_001777	ncbi_102408602	NC_037548.1	+	128931752	128943455	579	annot_exons
novel_circ_001778	ncbi_102408602	NC_037548.1	+	128940404	128971347	1199	exon_intron
novel_circ_001779	ncbi_102408602	NC_037548.1	-	128940642	128948404	7763	antisense
novel_circ_001780	ncbi_102408602	NC_037548.1	+	128940645	128948407	520	annot_exons
novel_circ_001781	ncbi_102408602	NC_037548.1	+	128940645	128971347	958	annot_exons
novel_circ_001782	ncbi_102408602	NC_037548.1	+	128948305	128968293	283	annot_exons
novel_circ_001783	ncbi_102408602	NC_037548.1	+	128968114	128971347	438	annot_exons
novel_circ_001784	ncbi_102408602	NC_037548.1	+	128976249	128993101	11776	exon_intron
novel_circ_001785	ncbi_102408602	NC_037548.1	+	128985877	128991405	452	annot_exons
novel_circ_001786	ncbi_102408602	NC_037548.1	+	128985877	128999903	641	annot_exons
novel_circ_001787	ncbi_102408602	NC_037548.1	+	128985877	129008757	723	annot_exons
novel_circ_001788	ncbi_102408602	NC_037548.1	+	128990154	128991405	209	annot_exons
novel_circ_001789	ncbi_102399415	NC_037548.1	-	133244510	133244797	288	one_exon
novel_circ_001790	ncbi_102405403	NC_037548.1	-	135251947	135260485	487	annot_exons
novel_circ_001791	ncbi_102415941	NC_037548.1	-	136089618	136090465	306	annot_exons
novel_circ_001792	ncbi_112584678	NC_037548.1	+	136304050	136310740	6691	exon_intron
novel_circ_001793	ncbi_102390685	NC_037548.1	-	136690694	136708593	492	annot_exons
novel_circ_001794	ncbi_102392894	NC_037548.1	-	137695722	137723702	704	annot_exons
novel_circ_001795	ncbi_102392894	NC_037548.1	-	137695722	137739847	2629	annot_exons
novel_circ_001796	ncbi_102393433	NC_037548.1	+	137870936	137871240	305	one_exon
novel_circ_001797	ncbi_102396049	NC_037548.1	-	138692481	138707999	3031	annot_exons
novel_circ_001798	ncbi_102396049	NC_037548.1	-	138692481	138712944	5041	annot_exons
novel_circ_001799	ncbi_102396049	NC_037548.1	-	138698988	138707999	2573	annot_exons
novel_circ_001800	ncbi_102408603	NC_037548.1	-	143786283	143795102	479	annot_exons
novel_circ_001801	ncbi_102408603	NC_037548.1	-	143812244	143869723	1700	annot_exons
novel_circ_001802	ncbi_102408603	NC_037548.1	-	143835366	143869718	838	annot_exons
novel_circ_001803	ncbi_102408603	NC_037548.1	-	143835366	143869723	843	annot_exons
novel_circ_001804	ncbi_102408603	NC_037548.1	-	143849000	143869718	677	annot_exons
novel_circ_001805	ncbi_102408603	NC_037548.1	-	143849000	143869723	682	annot_exons
novel_circ_001806	ncbi_102408603	NC_037548.1	-	143849002	143869725	682	exon_intron
novel_circ_001807	ncbi_102393667	NC_037548.1	-	144122270	144127723	2086	annot_exons
novel_circ_001808	ncbi_102394839	NC_037548.1	+	144170643	144176065	5423	antisense
novel_circ_001809	ncbi_102396839	NC_037548.1	-	144390406	144390679	274	antisense
novel_circ_001810	ncbi_102396839	NC_037548.1	+	144397021	144406395	1045	annot_exons
novel_circ_001811	ncbi_102396839	NC_037548.1	+	144402216	144403746	502	annot_exons
novel_circ_001812	ncbi_102409288	NC_037548.1	+	144515367	144527423	1152	annot_exons
novel_circ_001813	ncbi_102407661	NC_037548.1	+	144857443	144857742	300	one_exon
novel_circ_001814	ncbi_102401157	NC_037548.1	+	146208608	146216010	738	annot_exons
novel_circ_001815	ncbi_102394693	NC_037548.1	-	147528034	147551526	331	annot_exons
novel_circ_001816	ncbi_102414197	NC_037548.1	-	148749135	148752360	1577	annot_exons
novel_circ_001817	ncbi_102414534	NC_037548.1	+	148790762	148792259	1498	antisense
novel_circ_001818	ncbi_102406026	NC_037548.1	+	149307553	149309569	311	annot_exons
novel_circ_001819	ncbi_102392844	NC_037548.1	+	150285267	150285517	251	one_exon
novel_circ_001820	ncbi_102392844	NC_037548.1	-	150285267	150285517	251	antisense
novel_circ_001821	ncbi_102391970	NC_037548.1	+	150325590	150325891	206	annot_exons
novel_circ_001822	ncbi_102391970	NC_037548.1	+	150326926	150328223	379	annot_exons
novel_circ_001823	ncbi_102395518	NC_037548.1	-	152911454	152912229	776	exon_intron
novel_circ_001824	ncbi_102395518	NC_037548.1	-	152945861	152948191	491	annot_exons
novel_circ_001825	NA	NC_037548.1	-	154080465	154080821	357	intergenic
novel_circ_001826	NA	NC_037548.1	+	154128246	154128426	181	intergenic
novel_circ_001827	NA	NC_037548.1	+	154138093	154138602	510	intergenic
novel_circ_001828	ncbi_102393307	NC_037548.1	+	154169542	154196124	26583	intronic
novel_circ_001829	ncbi_102393307	NC_037548.1	+	154305766	154305940	175	intronic
novel_circ_001830	NA	NC_037548.1	-	154587540	154587727	188	intergenic
novel_circ_001831	ncbi_102415527	NC_037548.1	+	158655087	158657862	1653	annot_exons
novel_circ_001832	ncbi_102415527	NC_037548.1	+	158699618	158712263	359	annot_exons
novel_circ_001833	ncbi_102415527	NC_037548.1	+	158712068	158752043	457	annot_exons
novel_circ_001834	ncbi_102416592	NC_037548.1	-	160561155	160564275	1160	annot_exons
novel_circ_001835	ncbi_102391247	NC_037548.1	+	160877513	160889047	833	annot_exons
novel_circ_001836	ncbi_102393213	NC_037548.1	+	161071561	161102392	2410	annot_exons
novel_circ_001837	ncbi_102393434	NC_037548.1	+	162105021	162115040	2510	annot_exons
novel_circ_001838	ncbi_102393434	NC_037548.1	+	162105021	162119646	2676	annot_exons
novel_circ_001839	ncbi_102393434	NC_037548.1	+	162111582	162115040	328	annot_exons
novel_circ_001840	ncbi_102393434	NC_037548.1	+	162111582	162125991	1010	annot_exons
novel_circ_001841	ncbi_102394924	NC_037548.1	-	163286047	163345231	691	annot_exons
novel_circ_001842	ncbi_102394924	NC_037548.1	-	163314022	163345231	326	annot_exons
novel_circ_001843	ncbi_102394924	NC_037548.1	-	163350832	163351073	242	intronic
novel_circ_001844	ncbi_102394924	NC_037548.1	-	163355169	163357841	1235	annot_exons
novel_circ_001845	ncbi_102399605	NC_037548.1	+	163516605	163540951	647	annot_exons
novel_circ_001846	ncbi_102399916	NC_037548.1	+	163675089	163681182	1662	annot_exons
novel_circ_001847	ncbi_102412966	NC_037548.1	+	165000449	165000616	168	one_exon
novel_circ_001848	ncbi_102411092	NC_037549.1	+	128848	129086	239	antisense
novel_circ_001849	ncbi_102408415	NC_037549.1	-	996445	998512	504	annot_exons
novel_circ_001850	ncbi_102395419	NC_037549.1	-	1560478	1563665	246	annot_exons
novel_circ_001851	NA	NC_037549.1	-	1974862	1976720	1859	intergenic
novel_circ_001852	ncbi_102390861	NC_037549.1	-	2051084	2055621	4538	intronic
novel_circ_001853	ncbi_102390861	NC_037549.1	-	2058522	2064973	268	annot_exons
novel_circ_001854	ncbi_102390861	NC_037549.1	-	2058522	2124882	1176	annot_exons
novel_circ_001855	ncbi_102390861	NC_037549.1	+	2058524	2124884	66361	antisense
novel_circ_001856	ncbi_102390861	NC_037549.1	-	2104520	2104718	199	intronic
novel_circ_001857	ncbi_102390861	NC_037549.1	-	2113924	2114736	813	intronic
novel_circ_001858	ncbi_102390861	NC_037549.1	-	2120258	2124882	908	annot_exons
novel_circ_001859	ncbi_102393743	NC_037549.1	+	4516596	4516783	188	one_exon
novel_circ_001860	ncbi_102396302	NC_037549.1	-	4858484	4897313	38830	antisense
novel_circ_001861	ncbi_102396302	NC_037549.1	+	4892803	4893127	325	one_exon
novel_circ_001862	ncbi_102396607	NC_037549.1	+	4919567	4928479	1876	annot_exons
novel_circ_001863	ncbi_102396607	NC_037549.1	+	4939208	4942684	934	annot_exons
novel_circ_001864	ncbi_102396607	NC_037549.1	+	4939208	4946326	1129	annot_exons
novel_circ_001865	ncbi_102396607	NC_037549.1	+	4941988	4942684	480	annot_exons
novel_circ_001866	ncbi_102404366	NC_037549.1	-	5415820	5415987	168	antisense
novel_circ_001867	ncbi_102389478	NC_037549.1	-	5870164	5877807	1451	annot_exons
novel_circ_001868	ncbi_102398289	NC_037549.1	+	8260672	8260873	202	one_exon
novel_circ_001869	ncbi_102415191	NC_037549.1	-	9290477	9297000	497	annot_exons
novel_circ_001870	ncbi_102415191	NC_037549.1	-	9293912	9297000	370	annot_exons
novel_circ_001871	ncbi_102389926	NC_037549.1	-	9472662	9485118	508	annot_exons
novel_circ_001872	ncbi_102410573	NC_037549.1	+	9855227	9857387	372	annot_exons
novel_circ_001873	ncbi_102397822	NC_037549.1	+	10357106	10357997	132	annot_exons
novel_circ_001874	ncbi_102398352	NC_037549.1	-	10388333	10392354	771	annot_exons
novel_circ_001875	ncbi_102398994	NC_037549.1	+	10453470	10491625	331	annot_exons
novel_circ_001876	ncbi_102398994	NC_037549.1	+	10453470	10506115	762	annot_exons
novel_circ_001877	ncbi_102398994	NC_037549.1	+	10491532	10506115	525	annot_exons
novel_circ_001878	ncbi_102416638	NC_037549.1	+	11426057	11440923	2095	annot_exons
novel_circ_001879	ncbi_102416088	NC_037549.1	+	11761334	11763379	499	annot_exons
novel_circ_001880	ncbi_102414535	NC_037549.1	+	12016791	12027923	906	annot_exons
novel_circ_001881	ncbi_102414535	NC_037549.1	+	12016791	12034941	1032	annot_exons
novel_circ_001882	ncbi_102414535	NC_037549.1	+	12023752	12027923	709	annot_exons
novel_circ_001883	ncbi_102414535	NC_037549.1	+	12023752	12034941	835	annot_exons
novel_circ_001884	ncbi_102414535	NC_037549.1	+	12026318	12027923	495	annot_exons
novel_circ_001885	ncbi_102394678	NC_037549.1	+	13607507	13612499	715	annot_exons
novel_circ_001886	ncbi_102397098	NC_037549.1	-	13919434	13924024	841	annot_exons
novel_circ_001887	ncbi_102397098	NC_037549.1	-	14070730	14120126	1471	annot_exons
novel_circ_001888	ncbi_102397098	NC_037549.1	-	14107116	14120126	928	annot_exons
novel_circ_001889	ncbi_102391760	NC_037549.1	+	14750916	14756511	4295	exon_intron
novel_circ_001890	ncbi_102391760	NC_037549.1	+	14753578	14755476	598	annot_exons
novel_circ_001891	ncbi_102391760	NC_037549.1	+	14753578	14758941	1006	annot_exons
novel_circ_001892	ncbi_102391760	NC_037549.1	+	14761929	14762179	251	intronic
novel_circ_001893	ncbi_102391760	NC_037549.1	+	14764760	14765045	286	exon_intron
novel_circ_001894	ncbi_102391760	NC_037549.1	-	14766715	14766946	232	antisense
novel_circ_001895	ncbi_102390104	NC_037549.1	-	14779305	14837421	1134	annot_exons
novel_circ_001896	ncbi_102390104	NC_037549.1	-	14810407	14837421	1002	annot_exons
novel_circ_001897	ncbi_102390104	NC_037549.1	-	14845070	14861471	1329	annot_exons
novel_circ_001898	ncbi_102389457	NC_037549.1	+	15110433	15129912	546	annot_exons
novel_circ_001899	ncbi_102389457	NC_037549.1	-	15135723	15136908	1186	antisense
novel_circ_001900	ncbi_102414686	NC_037549.1	+	15282118	15287293	558	annot_exons
novel_circ_001901	ncbi_102414686	NC_037549.1	+	15282118	15291703	664	annot_exons
novel_circ_001902	ncbi_102414686	NC_037549.1	+	15283356	15291703	395	annot_exons
novel_circ_001903	ncbi_102395905	NC_037549.1	-	16489971	16494432	283	annot_exons
novel_circ_001904	ncbi_102406657	NC_037549.1	-	19731229	19734279	220	annot_exons
novel_circ_001905	ncbi_102406657	NC_037549.1	-	19809751	19829880	2541	annot_exons
novel_circ_001906	ncbi_102406657	NC_037549.1	-	19834020	19844575	1031	annot_exons
novel_circ_001907	ncbi_102406657	NC_037549.1	-	19838929	19844575	408	annot_exons
novel_circ_001908	ncbi_102405684	NC_037549.1	+	19959798	19962805	3008	intronic
novel_circ_001909	ncbi_102403937	NC_037549.1	-	20313559	20332218	649	annot_exons
novel_circ_001910	ncbi_102400819	NC_037549.1	-	20639643	20649658	701	annot_exons
novel_circ_001911	ncbi_102400061	NC_037549.1	-	20827693	20873920	695	annot_exons
novel_circ_001912	ncbi_102398436	NC_037549.1	+	21154533	21155341	809	antisense
novel_circ_001913	ncbi_102398436	NC_037549.1	-	21339753	21352261	255	annot_exons
novel_circ_001914	ncbi_102398436	NC_037549.1	-	21370199	21372809	2611	intronic
novel_circ_001915	ncbi_102392645	NC_037549.1	+	23691209	23699443	295	annot_exons
novel_circ_001916	ncbi_102392645	NC_037549.1	+	23691209	23716059	364	annot_exons
novel_circ_001917	ncbi_102392645	NC_037549.1	+	23698336	23699443	197	annot_exons
novel_circ_001918	ncbi_102392645	NC_037549.1	+	23746214	23765213	309	annot_exons
novel_circ_001919	ncbi_102392645	NC_037549.1	+	23760353	23803783	703	annot_exons
novel_circ_001920	ncbi_102392645	NC_037549.1	+	23774621	23774854	234	intronic
novel_circ_001921	ncbi_102392645	NC_037549.1	+	23794401	23803783	452	annot_exons
novel_circ_001922	ncbi_102397202	NC_037549.1	-	24826130	24827686	1557	antisense
novel_circ_001923	ncbi_102396502	NC_037549.1	-	24870706	24893614	2315	annot_exons
novel_circ_001924	ncbi_102395332	NC_037549.1	+	25762544	25780288	1554	annot_exons
novel_circ_001925	ncbi_102395332	NC_037549.1	+	25772238	25780288	1189	annot_exons
novel_circ_001926	ncbi_102395332	NC_037549.1	+	25772238	25785260	1801	annot_exons
novel_circ_001927	ncbi_102395332	NC_037549.1	-	25789716	25790265	550	antisense
novel_circ_001928	ncbi_102416036	NC_037549.1	+	25831073	25831777	705	antisense
novel_circ_001929	ncbi_102396138	NC_037549.1	+	27212883	27224521	375	annot_exons
novel_circ_001930	ncbi_102396138	NC_037549.1	+	27255489	27270253	8359	exon_intron
novel_circ_001931	ncbi_102396138	NC_037549.1	-	27267332	27270218	2887	antisense
novel_circ_001932	ncbi_102410570	NC_037549.1	+	29134142	29136123	407	annot_exons
novel_circ_001933	ncbi_102410024	NC_037549.1	+	29214049	29226304	1533	annot_exons
novel_circ_001934	ncbi_102396070	NC_037549.1	+	29421389	29425284	798	annot_exons
novel_circ_001935	ncbi_102396070	NC_037549.1	+	29424808	29468973	1345	annot_exons
novel_circ_001936	ncbi_102406849	NC_037549.1	+	30197593	30198151	559	antisense
novel_circ_001937	ncbi_102406849	NC_037549.1	-	30200745	30208817	263	annot_exons
novel_circ_001938	ncbi_102406849	NC_037549.1	-	30208718	30219569	476	annot_exons
novel_circ_001939	ncbi_102406849	NC_037549.1	-	30208718	30231032	525	annot_exons
novel_circ_001940	ncbi_102406849	NC_037549.1	-	30213872	30219569	249	annot_exons
novel_circ_001941	ncbi_102406849	NC_037549.1	-	30213872	30231032	298	annot_exons
novel_circ_001942	ncbi_102403175	NC_037549.1	+	30512627	30516158	456	annot_exons
novel_circ_001943	ncbi_102401125	NC_037549.1	+	30685967	30687328	179	annot_exons
novel_circ_001944	ncbi_102400577	NC_037549.1	-	30782026	30785689	1094	annot_exons
novel_circ_001945	ncbi_102390021	NC_037549.1	+	32442476	32442632	157	intronic
novel_circ_001946	ncbi_102415509	NC_037549.1	-	33682433	33721837	924	annot_exons
novel_circ_001947	ncbi_102405720	NC_037549.1	+	34494991	34499992	189	annot_exons
novel_circ_001948	ncbi_102405720	NC_037549.1	+	34494991	34507000	7197	exon_intron
novel_circ_001949	ncbi_102405720	NC_037549.1	+	35419534	35433353	1993	annot_exons
novel_circ_001950	ncbi_102406354	NC_037549.1	-	35498392	35500251	1860	antisense
novel_circ_001951	ncbi_102399325	NC_037549.1	-	36156220	36209820	2333	annot_exons
novel_circ_001952	ncbi_102399325	NC_037549.1	-	36194438	36209820	308	annot_exons
novel_circ_001953	ncbi_102399325	NC_037549.1	-	36194438	36258455	434	annot_exons
novel_circ_001954	ncbi_102399325	NC_037549.1	-	36258330	36298944	666	annot_exons
novel_circ_001955	ncbi_102399325	NC_037549.1	-	36283058	36290230	7173	intronic
novel_circ_001956	ncbi_102399325	NC_037549.1	-	36298476	36298944	469	one_exon
novel_circ_001957	ncbi_102399325	NC_037549.1	+	36349085	36350039	955	antisense
novel_circ_001958	NA	NC_037549.1	+	36457328	36458719	1392	intergenic
novel_circ_001959	ncbi_102400524	NC_037549.1	+	36501995	36503640	1646	antisense
novel_circ_001960	ncbi_102402893	NC_037549.1	+	36909192	36909370	179	intronic
novel_circ_001961	ncbi_102402893	NC_037549.1	+	36921709	36924801	3093	exon_intron
novel_circ_001962	ncbi_102402893	NC_037549.1	+	36941821	36942651	831	one_exon
novel_circ_001963	ncbi_102402893	NC_037549.1	+	36951258	36951451	194	one_exon
novel_circ_001964	ncbi_102407320	NC_037549.1	+	37297943	37314234	16292	antisense
novel_circ_001965	ncbi_102409055	NC_037549.1	-	37588576	37591070	2495	antisense
novel_circ_001966	ncbi_102409055	NC_037549.1	+	37612542	37623265	675	annot_exons
novel_circ_001967	ncbi_102409055	NC_037549.1	+	37645865	37663236	829	annot_exons
novel_circ_001968	ncbi_102409055	NC_037549.1	+	37663110	37672872	680	annot_exons
novel_circ_001969	ncbi_102409055	NC_037549.1	+	37669615	37672872	408	annot_exons
novel_circ_001970	ncbi_102409940	NC_037549.1	+	37733926	37770572	23363	exon_intron
novel_circ_001971	ncbi_102413573	NC_037549.1	-	38081268	38081578	311	antisense
novel_circ_001972	ncbi_102407641	NC_037549.1	-	38517021	38519369	352	annot_exons
novel_circ_001973	ncbi_102396556	NC_037549.1	+	39212599	39213149	281	annot_exons
novel_circ_001974	ncbi_102403655	NC_037549.1	+	39616515	39628561	1295	annot_exons
novel_circ_001975	ncbi_102403655	NC_037549.1	+	39621730	39628561	642	annot_exons
novel_circ_001976	ncbi_102403655	NC_037549.1	+	39747198	39764669	1160	annot_exons
novel_circ_001977	ncbi_102403655	NC_037549.1	+	39763207	39764669	303	annot_exons
novel_circ_001978	ncbi_102403655	NC_037549.1	+	39802380	39805695	329	annot_exons
novel_circ_001979	ncbi_102404826	NC_037549.1	+	39945087	39945770	684	antisense
novel_circ_001980	ncbi_102404826	NC_037549.1	-	39953967	39954211	245	intronic
novel_circ_001981	ncbi_102405423	NC_037549.1	-	41013936	41027779	729	annot_exons
novel_circ_001982	ncbi_102405423	NC_037549.1	-	41021363	41037008	1004	annot_exons
novel_circ_001983	ncbi_102410370	NC_037549.1	-	41632134	41634056	354	annot_exons
novel_circ_001984	ncbi_102411037	NC_037549.1	-	42022302	42024890	406	annot_exons
novel_circ_001985	ncbi_102407201	NC_037549.1	-	42187054	42212702	1258	annot_exons
novel_circ_001986	ncbi_102414648	NC_037549.1	+	43449862	43458188	503	annot_exons
novel_circ_001987	ncbi_102414648	NC_037549.1	+	43453196	43509794	1146	annot_exons
novel_circ_001988	ncbi_102412334	NC_037549.1	+	43585865	43597909	599	annot_exons
novel_circ_001989	ncbi_102397837	NC_037549.1	+	43855021	43855407	387	one_exon
novel_circ_001990	ncbi_102397185	NC_037549.1	+	44140858	44168057	754	annot_exons
novel_circ_001991	ncbi_102397185	NC_037549.1	+	44155949	44161755	370	annot_exons
novel_circ_001992	ncbi_102397185	NC_037549.1	+	44155949	44168057	479	annot_exons
novel_circ_001993	ncbi_102397185	NC_037549.1	+	44198658	44202344	134	annot_exons
novel_circ_001994	ncbi_102410128	NC_037549.1	-	45915964	45927679	841	annot_exons
novel_circ_001995	ncbi_102410128	NC_037549.1	-	45915964	45931060	1108	annot_exons
novel_circ_001996	ncbi_102410128	NC_037549.1	-	45917999	45927679	637	annot_exons
novel_circ_001997	ncbi_102410128	NC_037549.1	-	45921080	45927679	471	annot_exons
novel_circ_001998	ncbi_102398892	NC_037549.1	-	47197448	47228879	3469	annot_exons
novel_circ_001999	ncbi_102398892	NC_037549.1	-	47205052	47228879	3234	annot_exons
novel_circ_002000	ncbi_102398892	NC_037549.1	-	47234372	47234673	302	intronic
novel_circ_002001	ncbi_102398892	NC_037549.1	-	47237856	47249538	436	annot_exons
novel_circ_002002	ncbi_102398580	NC_037549.1	+	47473606	47485660	369	annot_exons
novel_circ_002003	ncbi_102391021	NC_037549.1	-	47589948	47615259	555	annot_exons
novel_circ_002004	ncbi_102391021	NC_037549.1	-	47597378	47696330	1216	annot_exons
novel_circ_002005	ncbi_102391021	NC_037549.1	+	47626270	47693776	67507	antisense
novel_circ_002006	ncbi_102391021	NC_037549.1	-	47638672	47665576	524	annot_exons
novel_circ_002007	ncbi_102391021	NC_037549.1	-	47638672	47696330	749	annot_exons
novel_circ_002008	ncbi_102391021	NC_037549.1	-	47647507	47665576	389	annot_exons
novel_circ_002009	ncbi_102391021	NC_037549.1	-	47647507	47696330	614	annot_exons
novel_circ_002010	ncbi_102391021	NC_037549.1	-	47659671	47696330	482	annot_exons
novel_circ_002011	ncbi_102398724	NC_037549.1	+	48646013	48651589	369	annot_exons
novel_circ_002012	ncbi_102399589	NC_037549.1	-	48786987	48787194	208	one_exon
novel_circ_002013	ncbi_102392548	NC_037549.1	-	49704523	49709129	263	annot_exons
novel_circ_002014	ncbi_102392548	NC_037549.1	+	49960439	49990204	29766	antisense
novel_circ_002015	ncbi_102392548	NC_037549.1	-	50114798	50114948	151	intronic
novel_circ_002016	ncbi_102397113	NC_037549.1	-	50715003	50717112	516	annot_exons
novel_circ_002017	ncbi_102397113	NC_037549.1	-	50719634	50731390	933	annot_exons
novel_circ_002018	ncbi_102397113	NC_037549.1	-	50729547	50733289	657	annot_exons
novel_circ_002019	ncbi_102397113	NC_037549.1	-	50729547	50738202	1067	annot_exons
novel_circ_002020	ncbi_102397113	NC_037549.1	-	50737995	50747403	643	annot_exons
novel_circ_002021	ncbi_102398286	NC_037549.1	+	50971103	51049995	579	annot_exons
novel_circ_002022	ncbi_102398286	NC_037549.1	+	51033712	51049995	245	annot_exons
novel_circ_002023	ncbi_102398286	NC_037549.1	+	51086200	51092470	697	annot_exons
novel_circ_002024	ncbi_102398286	NC_037549.1	+	51088326	51104144	619	annot_exons
novel_circ_002025	ncbi_102398286	NC_037549.1	+	51195280	51198229	874	annot_exons
novel_circ_002026	ncbi_102398286	NC_037549.1	+	51197636	51198229	594	one_exon
novel_circ_002027	ncbi_102409110	NC_037549.1	-	51531648	51532089	442	antisense
novel_circ_002028	ncbi_102413526	NC_037549.1	+	51993742	52000102	617	annot_exons
novel_circ_002029	ncbi_102413526	NC_037549.1	+	51993742	52004047	804	annot_exons
novel_circ_002030	ncbi_102413526	NC_037549.1	+	51994589	52004047	662	annot_exons
novel_circ_002031	ncbi_102403436	NC_037549.1	+	52710234	52716401	6168	intronic
novel_circ_002032	ncbi_102403436	NC_037549.1	+	52733660	52768987	486	annot_exons
novel_circ_002033	ncbi_102414926	NC_037549.1	-	53514159	53514600	442	intronic
novel_circ_002034	ncbi_102414926	NC_037549.1	+	53614579	53614964	386	antisense
novel_circ_002035	ncbi_102414926	NC_037549.1	+	53614582	53614966	385	antisense
novel_circ_002036	ncbi_102390016	NC_037549.1	+	53792151	53797643	394	annot_exons
novel_circ_002037	ncbi_102406194	NC_037549.1	+	53893151	53906057	747	annot_exons
novel_circ_002038	ncbi_102406194	NC_037549.1	+	53893151	53909002	852	annot_exons
novel_circ_002039	ncbi_102405878	NC_037549.1	-	53999119	54002376	405	annot_exons
novel_circ_002040	ncbi_102405878	NC_037549.1	-	54002299	54003041	743	one_exon
novel_circ_002041	ncbi_102414562	NC_037549.1	+	54197836	54209306	656	annot_exons
novel_circ_002042	ncbi_102392194	NC_037549.1	-	54859850	54863739	448	annot_exons
novel_circ_002043	ncbi_102394991	NC_037549.1	+	55140682	55140932	251	antisense
[truncated: 4,445 more rows]

## Sheet: Table S7
Table S7 host genes of all identified circRNAs.
GeneID	Symbol	Description	KEGG_A_class	KEGG_B_class	Pathway	K_ID	GO Component	GO Function	GO Process
ncbi_102388904	Tom1l2	PREDICTED: TOM1-like protein 2 isoform X2 [Ovis aries musimon]	-	-	-	-	GO:0031988//membrane-bounded vesicle	GO:0019900//kinase binding	GO:0007088//regulation of mitotic nuclear division;GO:0015031//protein transport
ncbi_102388925	SMYD5	PREDICTED: SET and MYND domain-containing protein 5 isoform X1 [Bubalus bubalis]	-	-	-	-	-	-	-
ncbi_102388933	LPAR3	PREDICTED: lysophosphatidic acid receptor 3 [Bubalus bubalis]	Human Diseases;Environmental Information Processing;Environmental Information Processing;Environmental Information Processing;Environmental Information Processing	Cancers;Signal transduction;Signaling molecules and interaction;Signal transduction;Signal transduction	ko05200//Pathways in cancer;ko04151//PI3K-Akt signaling pathway;ko04080//Neuroactive ligand-receptor interaction;ko04015//Rap1 signaling pathway;ko04072//Phospholipase D signaling pathway	K04294;K04294;K04294;K04294;K04294	GO:0031224//intrinsic component of membrane;GO:0043005//neuron projection	GO:0045125//bioactive lipid receptor activity	GO:0007166//cell surface receptor signaling pathway;GO:0030031//cell projection assembly;GO:0030307//positive regulation of cell growth;GO:0042327//positive regulation of phosphorylation
ncbi_102388944	SLC25A17	PREDICTED: peroxisomal membrane protein PMP34 [Bubalus bubalis]	Cellular Processes	Transport and catabolism	ko04146//Peroxisome	K13354	GO:0031231//intrinsic component of peroxisomal membrane	GO:0000295//adenine nucleotide transmembrane transporter activity;GO:0005515//protein binding;GO:0008514//organic anion transmembrane transporter activity;GO:0051184//cofactor transporter activity	GO:0006869//lipid transport;GO:0009062//fatty acid catabolic process;GO:0015695//organic cation transport;GO:0015880//coenzyme A transport;GO:0015883//FAD transport
ncbi_102388950	NACAD	PREDICTED: NAC-alpha domain-containing protein 1 isoform X3 [Bos indicus]	-	-	-	-	-	-	-
ncbi_102388975	MAGI1	PREDICTED: membrane-associated guanylate kinase, WW and PDZ domain-containing protein 1-like isoform X1 [Bubalus bubalis]	Environmental Information Processing;Human Diseases;Environmental Information Processing;Cellular Processes	Signal transduction;Infectious diseases;Signal transduction;Cellular community - eukaryotes	ko04151//PI3K-Akt signaling pathway;ko05165//Human papillomavirus infection;ko04015//Rap1 signaling pathway;ko04530//Tight junction	K05631;K05631;K05631;K05631	GO:0043231//intracellular membrane-bounded organelle	GO:0042805//actinin binding	GO:0008219//cell death
ncbi_102389009	EML5	PREDICTED: echinoderm microtubule-associated protein-like 5 isoform X1 [Bubalus bubalis]	-	-	-	-	-	-	-
ncbi_102389022	Cnih1	PREDICTED: protein cornichon homolog 1 isoform X2 [Chlorocebus sabaeus]	-	-	-	-	GO:0031090//organelle membrane;GO:0031224//intrinsic component of membrane;GO:0043231//intracellular membrane-bounded organelle	-	GO:0002376//immune system process;GO:0006810//transport;GO:0007165//signal transduction
ncbi_102389024	BAZ1A	bromodomain adjacent to zinc finger domain protein 1A [Bos taurus]	-	-	-	-	GO:0031010//ISWI-type complex	GO:0046914//transition metal ion binding	GO:0006260//DNA replication
ncbi_102389025	RASGRF2	PREDICTED: ras-specific guanine nucleotide-releasing factor 2 isoform X1 [Bubalus bubalis]	Environmental Information Processing;Environmental Information Processing	Signal transduction;Signal transduction	ko04010//MAPK signaling pathway;ko04014//Ras signaling pathway	K12326;K12326	GO:0044464//cell part	GO:0005088//Ras guanyl-nucleotide exchange factor activity	GO:0010469//regulation of receptor activity;GO:0043087//regulation of GTPase activity
ncbi_102389027	SYNRG	PREDICTED: synergin gamma isoform X2 [Bubalus bubalis]	-	-	-	-	-	-	-
ncbi_102389030	SGTB	small glutamine-rich tetratricopeptide repeat-containing protein beta [Bos taurus]	-	-	-	-	-	-	-
ncbi_102389047	Col4a4	PREDICTED: collagen alpha-4(IV) chain isoform X6 [Bubalus bubalis]	Human Diseases;Environmental Information Processing;Human Diseases;Cellular Processes;Organismal Systems;Organismal Systems;Human Diseases;Human Diseases;Human Diseases;Environmental Information Processing	Cancers;Signal transduction;Infectious diseases;Cellular community - eukaryotes;Endocrine system;Digestive system;Infectious diseases;Endocrine and metabolic diseases;Cancers;Signaling molecules and interaction	ko05200//Pathways in cancer;ko04151//PI3K-Akt signaling pathway;ko05165//Human papillomavirus infection;ko04510//Focal adhesion;ko04926//Relaxin signaling pathway;ko04974//Protein digestion and absorption;ko05146//Amoebiasis;ko04933//AGE-RAGE signaling pathway in diabetic complications;ko05222//Small cell lung cancer;ko04512//ECM-receptor interaction	K06237;K06237;K06237;K06237;K06237;K06237;K06237;K06237;K06237;K06237	GO:0005581//collagen trimer;GO:0005604//basement membrane	GO:0005198//structural molecule activity	GO:0030198//extracellular matrix organization
ncbi_102389049	Cog5	PREDICTED: LOW QUALITY PROTEIN: conserved oligomeric Golgi complex subunit 5 [Bos mutus]	-	-	-	-	GO:0043234//protein complex	-	GO:0048193//Golgi vesicle transport
ncbi_102389079	PEG10	retrotransposon-derived protein PEG10 isoform 4 [Bubalus bubalis]	-	-	-	-	-	GO:0046914//transition metal ion binding;GO:0097159//organic cyclic compound binding	-
ncbi_102389083	HSD17B7	PREDICTED: 3-keto-steroid reductase [Bubalus bubalis]	Metabolism;Metabolism;Organismal Systems;Metabolism	Global and overview maps;Lipid metabolism;Endocrine system;Lipid metabolism	ko01100//Metabolic pathways;ko00140//Steroid hormone biosynthesis;ko04913//Ovarian Steroidogenesis;ko00100//Steroid biosynthesis	K13373;K13373;K13373;K13373	GO:0043231//intracellular membrane-bounded organelle	GO:0033764//steroid dehydrogenase activity, acting on the CH-OH group of donors, NAD or NADP as acceptor	GO:0008203//cholesterol metabolic process
ncbi_102389086	FAM92A1	PREDICTED: protein FAM92A1 [Bison bison bison]	-	-	-	-	-	-	-
ncbi_102389089	APPL2	PREDICTED: DCC-interacting protein 13-beta isoform X1 [Bubalus bubalis]	-	-	-	-	GO:0000118//histone deacetylase complex;GO:0031090//organelle membrane;GO:0031224//intrinsic component of membrane;GO:0031988//membrane-bounded vesicle	GO:0004866//endopeptidase inhibitor activity;GO:0005515//protein binding;GO:0005539//glycosaminoglycan binding;GO:0046872//metal ion binding	GO:0007420//brain development;GO:0007610//behavior;GO:0007618//mating;GO:0010466//negative regulation of peptidase activity;GO:0010469//regulation of receptor activity;GO:0016125//sterol metabolic process;GO:0043062//extracellular structure organization;GO:0046916//cellular transition metal ion homeostasis;GO:0050905//neuromuscular process;GO:0051098//regulation of binding
ncbi_102389094	CHD2	PREDICTED: chromodomain-helicase-DNA-binding protein 2 isoform X1 [Bubalus bubalis]	-	-	-	-	GO:0031988//membrane-bounded vesicle;GO:0043231//intracellular membrane-bounded organelle	GO:0000976//transcription regulatory region sequence-specific DNA binding;GO:0003723//RNA binding;GO:0005515//protein binding;GO:0032550//purine ribonucleoside binding	GO:0002244//hematopoietic progenitor cell differentiation;GO:0033554//cellular response to stress
ncbi_102389096	PLSCR2	PREDICTED: phospholipid scramblase 2-like isoform X1 [Bubalus bubalis]	-	-	-	-	GO:0016021//integral component of membrane;GO:0043231//intracellular membrane-bounded organelle;GO:0043232//intracellular non-membrane-bounded organelle;GO:0044444//cytoplasmic part;GO:0098589//membrane region	GO:0005548//phospholipid transporter activity;GO:0019904//protein domain specific binding;GO:0046872//metal ion binding;GO:0070851//growth factor receptor binding	GO:0002252//immune effector process;GO:0002694//regulation of leukocyte activation;GO:0006357//regulation of transcription from RNA polymerase II promoter;GO:0007009//plasma membrane organization;GO:0010912//positive regulation of isomerase activity;GO:0012501//programmed cell death;GO:0031349//positive regulation of defense response;GO:0045069//regulation of viral genome replication
ncbi_102389100	PRC1	PREDICTED: protein regulator of cytokinesis 1 isoform X1 [Bubalus bubalis]	-	-	-	-	GO:0015630//microtubule cytoskeleton;GO:0016020//membrane;GO:0043231//intracellular membrane-bounded organelle	GO:0015631//tubulin binding;GO:0019900//kinase binding	GO:0022402//cell cycle process
ncbi_102389106	NF1	PREDICTED: neurofibromin isoform X1 [Ovis aries musimon]	Environmental Information Processing;Environmental Information Processing;Human Diseases	Signal transduction;Signal transduction;Drug resistance	ko04010//MAPK signaling pathway;ko04014//Ras signaling pathway;ko01521//EGFR tyrosine kinase inhibitor resistance	K08052;K08052;K08052	-	-	-
ncbi_102389134	ERCC6L2	PREDICTED: DNA excision repair protein ERCC-6-like 2 [Bos mutus]	-	-	-	-	GO:0043231//intracellular membrane-bounded organelle;GO:0044430//cytoskeletal part	GO:0003676//nucleic acid binding;GO:0032550//purine ribonucleoside binding;GO:0042623//ATPase activity, coupled	GO:0006259//DNA metabolic process;GO:0033554//cellular response to stress
ncbi_102389136	PTK2	PREDICTED: focal adhesion kinase 1 isoform X1 [Capra hircus]	Human Diseases;Environmental Information Processing;Human Diseases;Human Diseases;Cellular Processes;Human Diseases;Cellular Processes;Human Diseases;Organismal Systems;Organismal Systems;Human Diseases;Human Diseases;Organismal Systems;Human Diseases;Human Diseases;Environmental Information Processing;Human Diseases;Environmental Information Processing	Cancers;Signal transduction;Infectious diseases;Infectious diseases;Cell motility;Cancers;Cellular community - eukaryotes;Cancers;Development;Immune system;Cardiovascular diseases;Infectious diseases;Immune system;Drug resistance;Cancers;Signal transduction;Infectious diseases;Signal transduction	ko05200//Pathways in cancer;ko04151//PI3K-Akt signaling pathway;ko05165//Human papillomavirus infection;ko05163//Human cytomegalovirus infection;ko04810//Regulation of actin cytoskeleton;ko05205//Proteoglycans in cancer;ko04510//Focal adhesion;ko05202//Transcriptional misregulation in cancers;ko04360//Axon guidance;ko04062//Chemokine signaling pathway;ko05418//Fluid shear stress and atheroscleros…	K05725;K05725;K05725;K05725;K05725;K05725;K05725;K05725;K05725;K05725;K05725;K05725;K05725;K05725;K05725;K05725;K05725;K05725	GO:0005886//plasma membrane;GO:0005924//cell-substrate adherens junction;GO:0031252//cell leading edge;GO:0032432//actin filament bundle;GO:0043231//intracellular membrane-bounded organelle;GO:0044444//cytoplasmic part	GO:0004713//protein tyrosine kinase activity;GO:0008092//cytoskeletal protein binding;GO:0019901//protein kinase binding;GO:0019904//protein domain specific binding;GO:0032550//purine ribonucleoside binding;GO:0060089//molecular transducer activity	GO:0001934//positive regulation of protein phosphorylation;GO:0001944//vasculature development;GO:0007017//microtubule-based process;GO:0007162//negative regulation of cell adhesion;GO:0007169//transmembrane receptor protein tyrosine kinase signaling pathway;GO:0007178//transmembrane receptor protein serine/threonine kinase signaling pathway;GO:0007409//axonogenesis;GO:0010631//epithelial cell mi…
ncbi_102389139	QccE-10352	PREDICTED: UPF0705 protein C11orf49 homolog isoform X1 [Bubalus bubalis]	-	-	-	-	-	-	-
ncbi_102389154	GCNT1	PREDICTED: beta-1,3-galactosyl-O-glycosyl-glycoprotein beta-1,6-N-acetylglucosaminyltransferase isoform X1 [Bubalus bubalis]	Metabolism;Metabolism	Global and overview maps;Glycan biosynthesis and metabolism	ko01100//Metabolic pathways;ko00512//Mucin type O-glycan biosynthesis	K00727;K00727	GO:0031090//organelle membrane;GO:0031224//intrinsic component of membrane;GO:0031984//organelle subcompartment;GO:0043231//intracellular membrane-bounded organelle	GO:0008375//acetylglucosaminyltransferase activity	GO:0006464//cellular protein modification process;GO:0007159//leukocyte cell-cell adhesion;GO:0009100//glycoprotein metabolic process;GO:0009887//organ morphogenesis;GO:0044763//single-organism cellular process
ncbi_102389161	EXT2	PREDICTED: exostosin-2 isoform X3 [Bos taurus]	Metabolism;Metabolism	Global and overview maps;Glycan biosynthesis and metabolism	ko01100//Metabolic pathways;ko00534//Glycosaminoglycan biosynthesis - heparan sulfate / heparin	K02367;K02367	GO:0031090//organelle membrane;GO:0031224//intrinsic component of membrane;GO:0031988//membrane-bounded vesicle;GO:0043231//intracellular membrane-bounded organelle;GO:0044421//extracellular region part	GO:0008375//acetylglucosaminyltransferase activity;GO:0015020//glucuronosyltransferase activity;GO:0043169//cation binding;GO:0046983//protein dimerization activity	GO:0001704//formation of primary germ layer;GO:0006023//aminoglycan biosynthetic process;GO:0006464//cellular protein modification process;GO:0030166//proteoglycan biosynthetic process;GO:0033692//cellular polysaccharide biosynthetic process;GO:0048869//cellular developmental process;GO:1901071//glucosamine-containing compound metabolic process
ncbi_102389170	ITSN1	PREDICTED: intersectin-1 isoform X2 [Bubalus bubalis]	-	-	-	-	GO:0016023//cytoplasmic, membrane-bounded vesicle;GO:0031252//cell leading edge;GO:0044425//membrane part	GO:0005088//Ras guanyl-nucleotide exchange factor activity;GO:0005515//protein binding;GO:0008047//enzyme activator activity;GO:0046872//metal ion binding	GO:0042325//regulation of phosphorylation;GO:0043066//negative regulation of apoptotic process;GO:0043087//regulation of GTPase activity;GO:0051896//regulation of protein kinase B signaling
ncbi_102389172	CSPP1	PREDICTED: centrosome and spindle pole-associated protein 1 isoform X1 [Bubalus bubalis]	-	-	-	-	GO:0005815//microtubule organizing center	-	GO:0032465//regulation of cytokinesis;GO:0048522//positive regulation of cellular process
ncbi_102389176	NR6A1	PREDICTED: nuclear receptor subfamily 6 group A member 1 isoform X1 [Orcinus orca]	-	-	-	-	GO:0043231//intracellular membrane-bounded organelle;GO:0043234//protein complex	GO:0000977//RNA polymerase II regulatory region sequence-specific DNA binding;GO:0000982//transcription factor activity, RNA polymerase II core promoter proximal region sequence-specific binding;GO:0038023//signaling receptor activity;GO:0046914//transition metal ion binding;GO:0046983//protein dimerization activity	GO:0006357//regulation of transcription from RNA polymerase II promoter;GO:0009755//hormone-mediated signaling pathway;GO:0044707//single-multicellular organism process;GO:0048232//male gamete generation;GO:0048869//cellular developmental process
ncbi_102389190	EVC	TPA: Ellis van Creveld syndrome protein [Bos taurus]	Environmental Information Processing	Signal transduction	ko04340//Hedgehog signaling pathway	K19605	GO:0005815//microtubule organizing center;GO:0042995//cell projection	-	GO:0008589//regulation of smoothened signaling pathway
ncbi_102389198	RHBDD1	PREDICTED: rhomboid-related protein 4 [Bos mutus]	-	-	-	-	GO:0031227//intrinsic component of endoplasmic reticulum membrane	GO:0004175//endopeptidase activity	GO:0003006//developmental process involved in reproduction;GO:0006464//cellular protein modification process;GO:0006986//response to unfolded protein;GO:0009411//response to UV;GO:0009896//positive regulation of catabolic process;GO:0033619//membrane protein proteolysis;GO:0042981//regulation of apoptotic process;GO:0043161//proteasome-mediated ubiquitin-dependent protein catabolic process;GO:005…
ncbi_102389208	CBLB	E3 ubiquitin-protein ligase CBL-B [Bos taurus]	Human Diseases;Cellular Processes;Human Diseases;Organismal Systems;Genetic Information Processing;Environmental Information Processing;Human Diseases;Human Diseases	Cancers;Transport and catabolism;Cancers;Endocrine system;Folding, sorting and degradation;Signal transduction;Cancers;Infectious diseases	ko05200//Pathways in cancer;ko04144//Endocytosis;ko05205//Proteoglycans in cancer;ko04910//Insulin signaling pathway;ko04120//Ubiquitin mediated proteolysis;ko04012//ErbB signaling pathway;ko05220//Chronic myeloid leukemia;ko05100//Bacterial invasion of epithelial cells	K04707;K04707;K04707;K04707;K04707;K04707;K04707;K04707	GO:0043231//intracellular membrane-bounded organelle	GO:0019787//ubiquitin-like protein transferase activity;GO:0046914//transition metal ion binding;GO:0060089//molecular transducer activity	GO:0002666//positive regulation of T cell tolerance induction;GO:0009896//positive regulation of catabolic process;GO:0032446//protein modification by small protein conjugation;GO:0042130//negative regulation of T cell proliferation;GO:0050856//regulation of T cell receptor signaling pathway
ncbi_102389210	FAT1	PREDICTED: protocadherin Fat 1 isoform X1 [Bubalus bubalis]	-	-	-	-	GO:0005924//cell-substrate adherens junction;GO:0031224//intrinsic component of membrane;GO:0031252//cell leading edge;GO:0031988//membrane-bounded vesicle;GO:0042995//cell projection;GO:0043231//intracellular membrane-bounded organelle;GO:0044444//cytoplasmic part	-	GO:0030036//actin cytoskeleton organization;GO:0098602//single organism cell adhesion;GO:0098742//cell-cell adhesion via plasma-membrane adhesion molecules
ncbi_102389214	TUBGCP3	PREDICTED: gamma-tubulin complex component 3 isoform X1 [Bos indicus]	-	-	-	-	GO:0005876//spindle microtubule	GO:0015631//tubulin binding	GO:0000226//microtubule cytoskeleton organization
ncbi_102389216	SNED1	PREDICTED: sushi, nidogen and EGF-like domain-containing protein 1 isoform X6 [Ovis aries musimon]	-	-	-	-	GO:0031988//membrane-bounded vesicle	-	GO:0031589//cell-substrate adhesion
ncbi_102389218	NNT	PREDICTED: NAD(P) transhydrogenase, mitochondrial isoform X1 [Bubalus bubalis]	Metabolism;Metabolism	Global and overview maps;Metabolism of cofactors and vitamins	ko01100//Metabolic pathways;ko00760//Nicotinate and nicotinamide metabolism	K00323;K00323	GO:0019866//organelle inner membrane;GO:0031224//intrinsic component of membrane;GO:0043231//intracellular membrane-bounded organelle	GO:0000166//nucleotide binding;GO:0008746//NAD(P)+ transhydrogenase activity	GO:0006818//hydrogen transport;GO:0019725//cellular homeostasis;GO:0044237//cellular metabolic process;GO:0044710//single-organism metabolic process
ncbi_102389222	PDGFRL	PREDICTED: platelet-derived growth factor receptor-like protein [Bubalus bubalis]	-	-	-	-	-	GO:0005017//platelet-derived growth factor-activated receptor activity	GO:0048008//platelet-derived growth factor receptor signaling pathway
ncbi_102389227	NIPBL	PREDICTED: nipped-B-like protein isoform X1 [Bubalus bubalis]	-	-	-	-	GO:0031988//membrane-bounded vesicle;GO:0043231//intracellular membrane-bounded organelle;GO:0043234//protein complex	GO:0019899//enzyme binding;GO:0019904//protein domain specific binding;GO:0032403//protein complex binding	GO:0001503//ossification;GO:0006357//regulation of transcription from RNA polymerase II promoter;GO:0007417//central nervous system development;GO:0008104//protein localization;GO:0010165//response to X-ray;GO:0030154//cell differentiation;GO:0030326//embryonic limb morphogenesis;GO:0031058//positive regulation of histone modification;GO:0033554//cellular response to stress;GO:0034086//maintenanc…
ncbi_102389246	ZNF292	PREDICTED: zinc finger protein 292 isoform X1 [Bubalus bubalis]	-	-	-	-	-	GO:0043169//cation binding	-
ncbi_102389249	ERCC5	PREDICTED: DNA repair protein complementing XP-G cells isoform X2 [Bison bison bison]	Genetic Information Processing	Replication and repair	ko03420//Nucleotide excision repair	K10846	GO:0043231//intracellular membrane-bounded organelle	GO:0004518//nuclease activity;GO:0043566//structure-specific DNA binding	GO:0006281//DNA repair;GO:0009411//response to UV;GO:0010259//multicellular organism aging;GO:0040007//growth
ncbi_102389259	ZNF12	PREDICTED: zinc finger protein 12 isoform X1 [Bubalus bubalis]	-	-	-	-	-	-	-
ncbi_102389263	RALBP1	PREDICTED: ralA-binding protein 1 isoform X1 [Bubalus bubalis]	Human Diseases;Environmental Information Processing;Human Diseases	Cancers;Signal transduction;Cancers	ko05200//Pathways in cancer;ko04014//Ras signaling pathway;ko05212//Pancreatic cancer	K08773;K08773;K08773	GO:0044464//cell part	GO:0008047//enzyme activator activity;GO:0017048//Rho GTPase binding;GO:0042623//ATPase activity, coupled	GO:0043087//regulation of GTPase activity;GO:0051234//establishment of localization
ncbi_102389274	SLC29A1	PREDICTED: equilibrative nucleoside transporter 1 [Pantholops hodgsonii]	Human Diseases	Substance dependence	ko05034//Alcoholism	K15014	GO:0005886//plasma membrane;GO:0016021//integral component of membrane	-	GO:0015858//nucleoside transport
ncbi_102389276	FLRT2	PREDICTED: leucine-rich repeat transmembrane protein FLRT2-like isoform X1 [Bubalus bubalis]	-	-	-	-	GO:0005924//cell-substrate adherens junction;GO:0016021//integral component of membrane;GO:0031012//extracellular matrix;GO:0031988//membrane-bounded vesicle;GO:0044421//extracellular region part	GO:0005515//protein binding	GO:0001764//neuron migration;GO:0007165//signal transduction;GO:0022610//biological adhesion;GO:0097485//neuron projection guidance
ncbi_102389298	DST	PREDICTED: dystonin isoform X1 [Bubalus bubalis]	-	-	-	-	GO:0043232//intracellular non-membrane-bounded organelle	GO:0005515//protein binding	GO:0006996//organelle organization
ncbi_102389322	AGO3	PREDICTED: protein argonaute-3 isoform X1 [Otolemur garnettii]	-	-	-	-	GO:0031332//RNAi effector complex;GO:0036464//cytoplasmic ribonucleoprotein granule	GO:0003723//RNA binding	GO:0006379//mRNA cleavage;GO:0006401//RNA catabolic process;GO:0006952//defense response;GO:0034470//ncRNA processing;GO:0038093//Fc receptor signaling pathway;GO:0038127//ERBB signaling pathway;GO:0040033//negative regulation of translation, ncRNA-mediated;GO:0042127//regulation of cell proliferation;GO:0048017//inositol lipid-mediated signaling;GO:0070918//production of small RNA involved in ge…
ncbi_102389335	NDRG1	PREDICTED: protein NDRG1 isoform X1 [Bubalus bubalis]	-	-	-	-	GO:0005815//microtubule organizing center;GO:0005911//cell-cell junction;GO:0010008//endosome membrane;GO:0031988//membrane-bounded vesicle	GO:0015631//tubulin binding;GO:0017016//Ras GTPase binding;GO:0050839//cell adhesion molecule binding	GO:0001666//response to hypoxia;GO:0002274//myeloid leukocyte activation;GO:0042770//signal transduction in response to DNA damage;GO:0043217//myelin maintenance;GO:0090231//regulation of spindle checkpoint
ncbi_102389358	NSD1	PREDICTED: histone-lysine N-methyltransferase, H3 lysine-36 and H4 lysine-20 specific isoform X1 [Bos mutus]	Metabolism	Amino acid metabolism	ko00310//Lysine degradation	K15588	GO:0043231//intracellular membrane-bounded organelle	GO:0000989//transcription factor activity, transcription factor binding;GO:0016279//protein-lysine N-methyltransferase activity;GO:0035258//steroid hormone receptor binding;GO:0046914//transition metal ion binding	GO:0006355//regulation of transcription, DNA-templated;GO:0007369//gastrulation;GO:0016571//histone methylation
ncbi_102389359	TOX	PREDICTED: thymocyte selection-associated high mobility group box protein TOX-like isoform X1 [Bubalus bubalis]	-	-	-	-	-	-	-
ncbi_102389360	ZFPM1	PREDICTED: zinc finger protein ZFPM1 isoform X2 [Ovis aries musimon]	-	-	-	-	-	-	-
ncbi_102389362	GMFB	PREDICTED: glia maturation factor beta isoform X1 [Mustela putorius furo]	-	-	-	-	GO:0044464//cell part	GO:0005102//receptor binding;GO:0008092//cytoskeletal protein binding;GO:0019887//protein kinase regulator activity;GO:0032403//protein complex binding;GO:0060089//molecular transducer activity	GO:0001933//negative regulation of protein phosphorylation;GO:0007611//learning or memory;GO:0009893//positive regulation of metabolic process;GO:0034315//regulation of Arp2/3 complex-mediated actin nucleation;GO:0048731//system development
ncbi_102389370	TTBK2	PREDICTED: tau-tubulin kinase 2 isoform X1 [Bubalus bubalis]	-	-	-	-	-	-	-
ncbi_102389379	WHSC1	PREDICTED: histone-lysine N-methyltransferase NSD2 isoform X1 [Bubalus bubalis]	Human Diseases;Metabolism	Cancers;Amino acid metabolism	ko05202//Transcriptional misregulation in cancers;ko00310//Lysine degradation	K11424;K11424	GO:0031090//organelle membrane;GO:0043231//intracellular membrane-bounded organelle;GO:0043232//intracellular non-membrane-bounded organelle	GO:0003677//DNA binding;GO:0016279//protein-lysine N-methyltransferase activity;GO:0046914//transition metal ion binding	GO:0001501//skeletal system development;GO:0006303//double-strand break repair via nonhomologous end joining;GO:0010468//regulation of gene expression;GO:0032880//regulation of protein localization;GO:0034968//histone lysine methylation;GO:0045830//positive regulation of isotype switching;GO:0060413//atrial septum morphogenesis
ncbi_102389382	Tle4	transducin-like enhancer protein 4 [Bos taurus]	-	-	-	-	GO:0031981//nuclear lumen	GO:0000981//RNA polymerase II transcription factor activity, sequence-specific DNA binding;GO:0003712//transcription cofactor activity;GO:0008134//transcription factor binding	GO:0006355//regulation of transcription, DNA-templated;GO:0007166//cell surface receptor signaling pathway;GO:1902679//negative regulation of RNA biosynthetic process
ncbi_102389383	PEX11G	PREDICTED: peroxisomal membrane protein 11C [Bubalus bubalis]	Cellular Processes	Transport and catabolism	ko04146//Peroxisome	K13353	GO:0031231//intrinsic component of peroxisomal membrane;GO:0032991//macromolecular complex	-	GO:0007031//peroxisome organization;GO:0032535//regulation of cellular component size
ncbi_102389384	Stx3	PREDICTED: syntaxin-3 isoform X1 [Bubalus bubalis]	Organismal Systems;Genetic Information Processing	Nervous system;Folding, sorting and degradation	ko04721//Synaptic vesicle cycle;ko04130//SNARE interactions in vesicular transport	K08486;K08486	-	-	-
ncbi_102389387	HBP1	PREDICTED: HMG box-containing protein 1 [Bubalus bubalis]	-	-	-	-	GO:0043231//intracellular membrane-bounded organelle	GO:0003676//nucleic acid binding	GO:0007166//cell surface receptor signaling pathway;GO:0010468//regulation of gene expression;GO:0034645//cellular macromolecule biosynthetic process
ncbi_102389404	SLX4IP	PREDICTED: LOW QUALITY PROTEIN: protein SLX4IP [Ovis aries musimon]	-	-	-	-	-	-	-
ncbi_102389406	ARHGEF28	PREDICTED: rho guanine nucleotide exchange factor 28 isoform X2 [Bison bison bison]	-	-	-	-	-	-	GO:0007409//axonogenesis;GO:0043087//regulation of GTPase activity;GO:0045104//intermediate filament cytoskeleton organization
ncbi_102389410	NCOA2	PREDICTED: LOW QUALITY PROTEIN: nuclear receptor coactivator 2 [Bubalus bubalis]	Organismal Systems;Organismal Systems	Endocrine system;Endocrine system	ko04915//Estrogen signaling pathway;ko04919//Thyroid hormone signaling pathway	K11255;K11255	-	-	-
ncbi_102389413	TRDMT1	PREDICTED: tRNA (cytosine-5-)-methyltransferase-like isoform X2 [Bubalus bubalis]	-	-	-	-	GO:0043231//intracellular membrane-bounded organelle	GO:0003676//nucleic acid binding;GO:0008173//RNA methyltransferase activity	GO:0001510//RNA methylation;GO:0006305//DNA alkylation;GO:0006399//tRNA metabolic process
ncbi_102389419	MTBP	PREDICTED: mdm2-binding protein [Bubalus bubalis]	-	-	-	-	GO:0032991//macromolecular complex	-	GO:0007088//regulation of mitotic nuclear division;GO:0007093//mitotic cell cycle checkpoint;GO:0008283//cell proliferation;GO:0034502//protein localization to chromosome;GO:1900087//positive regulation of G1/S transition of mitotic cell cycle
ncbi_102389427	DFNA5	PREDICTED: non-syndromic hearing impairment protein 5 homolog isoform X1 [Bubalus bubalis]	-	-	-	-	-	-	GO:0008283//cell proliferation;GO:0042490//mechanoreceptor differentiation;GO:0097193//intrinsic apoptotic signaling pathway
ncbi_102389436	FYTTD1	PREDICTED: UAP56-interacting factor [Bubalus bubalis]	-	-	-	-	GO:0016604//nuclear body	GO:0003723//RNA binding	GO:0006405//RNA export from nucleus
ncbi_102389442	TBC1D9	PREDICTED: TBC1 domain family member 9 [Bubalus bubalis]	-	-	-	-	-	-	-
ncbi_102389449	OBSL1	PREDICTED: obscurin-like protein 1 isoform X1 [Bubalus bubalis]	-	-	-	-	GO:0043229//intracellular organelle	-	GO:0006996//organelle organization;GO:0044763//single-organism cellular process;GO:0051128//regulation of cellular component organization
ncbi_102389457	FAM129A	PREDICTED: protein Niban [Bubalus bubalis]	-	-	-	-	GO:0016020//membrane;GO:0031988//membrane-bounded vesicle;GO:0044424//intracellular part	-	GO:0001932//regulation of protein phosphorylation;GO:0006417//regulation of translation;GO:0033554//cellular response to stress
ncbi_102389475	USO1	PREDICTED: general vesicular transport factor p115 isoform X1 [Bubalus bubalis]	-	-	-	-	-	-	-
ncbi_102389478	PLXNA2	plexin-A2 precursor [Bos taurus]	Organismal Systems	Development	ko04360//Axon guidance	K06820	GO:0016021//integral component of membrane;GO:0044464//cell part	GO:0004888//transmembrane signaling receptor activity	GO:0007166//cell surface receptor signaling pathway;GO:0021934//hindbrain tangential cell migration;GO:0035295//tube development;GO:0048646//anatomical structure formation involved in morphogenesis;GO:0051640//organelle localization
ncbi_102389479	PCDH11X	PREDICTED: protocadherin-11 X-linked isoform X1 [Bos taurus]	-	-	-	-	-	-	-
ncbi_102389485	HERC1	PREDICTED: probable E3 ubiquitin-protein ligase HERC1 isoform X1 [Capra hircus]	Genetic Information Processing	Folding, sorting and degradation	ko04120//Ubiquitin mediated proteolysis	K10594	-	GO:0003824//catalytic activity	GO:0010506//regulation of autophagy;GO:0021533//cell differentiation in hindbrain;GO:0030030//cell projection organization;GO:0032446//protein modification by small protein conjugation;GO:0050905//neuromuscular process
ncbi_102389513	ZC3H13	PREDICTED: zinc finger CCCH domain-containing protein 13 isoform X1 [Bos indicus]	-	-	-	-	-	GO:0043169//cation binding	-
ncbi_102389520	EXOC6	PREDICTED: exocyst complex component 6 isoform X1 [Bos taurus]	-	-	-	-	-	-	GO:0030099//myeloid cell differentiation;GO:0048278//vesicle docking
ncbi_102389527	SMARCC2	PREDICTED: SWI/SNF complex subunit SMARCC2 isoform X2 [Ovis aries musimon]	Organismal Systems;Human Diseases	Environmental adaptation;Cancers	ko04714//Thermogenesis;ko05225//Hepatocellular carcinoma	K11649;K11649	GO:0000785//chromatin;GO:0090544//BAF-type complex	GO:0000977//RNA polymerase II regulatory region sequence-specific DNA binding;GO:0031490//chromatin DNA binding	GO:0006338//chromatin remodeling;GO:0034728//nucleosome organization;GO:0060850//regulation of transcription involved in cell fate commitment
ncbi_102389570	TMEM209	PREDICTED: transmembrane protein 209 isoform X1 [Bos taurus]	-	-	-	-	-	-	-
ncbi_102389575	NEK5	PREDICTED: serine/threonine-protein kinase Nek5 isoform X1 [Bubalus bubalis]	-	-	-	-	-	GO:0004672//protein kinase activity;GO:0032550//purine ribonucleoside binding	GO:0010950//positive regulation of endopeptidase activity;GO:0051149//positive regulation of muscle cell differentiation
ncbi_102389583	RRM2B	PREDICTED: ribonucleoside-diphosphate reductase subunit M2 B [Bubalus bubalis]	Metabolism;Metabolism;Metabolism;Metabolism;Cellular Processes;Metabolism	Global and overview maps;Nucleotide metabolism;Nucleotide metabolism;Xenobiotics biodegradation and metabolism;Cell growth and death;Metabolism of other amino acids	ko01100//Metabolic pathways;ko00230//Purine metabolism;ko00240//Pyrimidine metabolism;ko00983//Drug metabolism - other enzymes;ko04115//p53 signaling pathway;ko00480//Glutathione metabolism	K10808;K10808;K10808;K10808;K10808;K10808	GO:0031988//membrane-bounded vesicle;GO:0043231//intracellular membrane-bounded organelle;GO:0044444//cytoplasmic part	GO:0016728//oxidoreductase activity, acting on CH or CH2 groups, disulfide as acceptor	GO:0003008//system process;GO:0006261//DNA-dependent DNA replication;GO:0006950//response to stress;GO:0009132//nucleoside diphosphate metabolic process;GO:0009141//nucleoside triphosphate metabolic process;GO:0009165//nucleotide biosynthetic process;GO:1901797//negative regulation of signal transduction by p53 class mediator
ncbi_102389598	CEP95	PREDICTED: centrosomal protein of 95 kDa isoform X1 [Bubalus bubalis]	-	-	-	-	GO:0005815//microtubule organizing center	-	-
ncbi_102389623	TSC22D1	PREDICTED: TSC22 domain family protein 1 isoform X1 [Bubalus bubalis]	-	-	-	-	GO:0043231//intracellular membrane-bounded organelle	-	GO:0010468//regulation of gene expression;GO:0034645//cellular macromolecule biosynthetic process
ncbi_102389640	ABCA5	PREDICTED: ATP-binding cassette sub-family A member 5 [Bison bison bison]	Environmental Information Processing	Membrane transport	ko02010//ABC transporters	K05648	-	-	-
ncbi_102389657	CLINT1	PREDICTED: clathrin interactor 1 isoform X1 [Bubalus bubalis]	-	-	-	-	GO:0030135//coated vesicle;GO:0031981//nuclear lumen;GO:0031984//organelle subcompartment	GO:0005515//protein binding	GO:0006901//vesicle coating;GO:0048193//Golgi vesicle transport
ncbi_102389714	ATG4C	PREDICTED: cysteine protease ATG4C isoform X1 [Bison bison bison]	Cellular Processes;Cellular Processes	Transport and catabolism;Transport and catabolism	ko04140//Autophagy - animal;ko04136//Autophagy - other eukaryotes	K08342;K08342	-	-	-
ncbi_102389716	VPS45	PREDICTED: vacuolar protein sorting-associated protein 45 isoform X1 [Bos mutus]	Cellular Processes	Transport and catabolism	ko04144//Endocytosis	K12479	GO:0031090//organelle membrane	-	GO:0048278//vesicle docking
ncbi_102389720	IGDCC4	TPA: immunoglobulin superfamily, DCC subclass, member 4 [Bos taurus]	-	-	-	-	-	-	-
ncbi_102389725	MTFR1L	mitochondrial fission regulator 1-like [Bos taurus]	-	-	-	-	-	-	-
ncbi_102389735	NDUFAF6	PREDICTED: NADH dehydrogenase (ubiquinone) complex I, assembly factor 6 isoform X1 [Bubalus bubalis]	Organismal Systems	Environmental adaptation	ko04714//Thermogenesis	K18163	GO:0019866//organelle inner membrane;GO:0043231//intracellular membrane-bounded organelle	GO:0003824//catalytic activity	GO:0008152//metabolic process;GO:0010257//NADH dehydrogenase complex assembly
ncbi_102389743	IFI44	PREDICTED: interferon-induced protein 44 [Bubalus bubalis]	-	-	-	-	-	-	-
ncbi_102389746	LRCH3	PREDICTED: leucine-rich repeat and calponin homology domain-containing protein 3 isoform X1 [Bubalus bubalis]	-	-	-	-	-	-	-
ncbi_102389760	RNF8	PREDICTED: E3 ubiquitin-protein ligase RNF8 isoform X1 [Bos taurus]	-	-	-	-	GO:0043231//intracellular membrane-bounded organelle;GO:0098687//chromosomal region	GO:0016879//ligase activity, forming carbon-nitrogen bonds;GO:0019787//ubiquitin-like protein transferase activity;GO:0044389//ubiquitin-like protein ligase binding;GO:0046914//transition metal ion binding;GO:0046983//protein dimerization activity	GO:0000122//negative regulation of transcription from RNA polymerase II promoter;GO:0000209//protein polyubiquitination;GO:0000280//nuclear division;GO:0000726//non-recombinational repair;GO:0002204//somatic recombination of immunoglobulin genes involved in immune response;GO:0006282//regulation of DNA repair;GO:0007281//germ cell development;GO:0009314//response to radiation;GO:0019941//modifica…
ncbi_102389770	CDC27	PREDICTED: cell division cycle protein 27 homolog isoform X1 [Bison bison bison]	Human Diseases;Genetic Information Processing;Cellular Processes;Cellular Processes;Organismal Systems	Infectious diseases;Folding, sorting and degradation;Cell growth and death;Cell growth and death;Endocrine system	ko05166//HTLV-I infection;ko04120//Ubiquitin mediated proteolysis;ko04110//Cell cycle;ko04114//Oocyte meiosis;ko04914//Progesterone-mediated oocyte maturation	K03350;K03350;K03350;K03350;K03350	GO:0000152//nuclear ubiquitin ligase complex;GO:0005815//microtubule organizing center;GO:0005819//spindle	GO:0019902//phosphatase binding	GO:0000209//protein polyubiquitination;GO:0044772//mitotic cell cycle phase transition
ncbi_102389790	KIAA0232	KIAA0232 gene product [Homo sapiens]	-	-	-	-	-	-	-
ncbi_102389841	ACSBG1	PREDICTED: long-chain-fatty-acid--CoA ligase ACSBG1 isoform X1 [Bubalus bubalis]	Metabolism;Organismal Systems;Organismal Systems;Metabolism;Metabolism;Metabolism	Global and overview maps;Endocrine system;Endocrine system;Global and overview maps;Lipid metabolism;Lipid metabolism	ko01100//Metabolic pathways;ko03320//PPAR signaling pathway;ko04920//Adipocytokine signaling pathway;ko01212//Fatty acid metabolism;ko00071//Fatty acid degradation;ko00061//Fatty acid biosynthesis	K15013;K15013;K15013;K15013;K15013;K15013	GO:0031982//vesicle;GO:0043231//intracellular membrane-bounded organelle	GO:0015645//fatty acid ligase activity;GO:0032550//purine ribonucleoside binding	GO:0006631//fatty acid metabolic process;GO:0031960//response to corticosteroid
ncbi_102389843	SEC24B	PREDICTED: protein transport protein Sec24B isoform X1 [Bubalus bubalis]	Genetic Information Processing	Folding, sorting and degradation	ko04141//Protein processing in endoplasmic reticulum	K14007	GO:0030120//vesicle coat	GO:0046914//transition metal ion binding	GO:0009887//organ morphogenesis;GO:0015031//protein transport;GO:0016482//cytoplasmic transport;GO:0033043//regulation of organelle organization;GO:0045995//regulation of embryonic development;GO:0048598//embryonic morphogenesis;GO:0048844//artery morphogenesis;GO:0048857//neural nucleus development;GO:0060122//inner ear receptor stereocilium organization
ncbi_102389857	triqk	PREDICTED: triple QxxK/R motif-containing protein isoform X1 [Bubalus bubalis]	-	-	-	-	-	-	-
ncbi_102389860	VRK1	PREDICTED: serine/threonine-protein kinase VRK1 isoform X3 [Ovis aries musimon]	-	-	-	-	-	-	-
ncbi_102389865	TM2D1	TM2 domain-containing protein 1 [Bos taurus]	-	-	-	-	GO:0016021//integral component of membrane;GO:0031981//nuclear lumen	GO:0004888//transmembrane signaling receptor activity;GO:0042277//peptide binding	GO:0007166//cell surface receptor signaling pathway;GO:0012501//programmed cell death
ncbi_102389870	VPS72	PREDICTED: vacuolar protein sorting-associated protein 72 homolog [Bubalus bubalis]	-	-	-	-	GO:0032991//macromolecular complex;GO:0043231//intracellular membrane-bounded organelle	-	GO:0006325//chromatin organization;GO:0010468//regulation of gene expression;GO:0019827//stem cell population maintenance;GO:0034645//cellular macromolecule biosynthetic process
ncbi_102389877	PKIG	PREDICTED: cAMP-dependent protein kinase inhibitor gamma isoform X1 [Bubalus bubalis]	-	-	-	-	-	-	-
ncbi_102389908	GPR107	protein GPR107 [Bos taurus]	-	-	-	-	-	-	-
ncbi_102389917	PDLIM1	PREDICTED: PDZ and LIM domain protein 1 [Bubalus bubalis]	-	-	-	-	GO:0005924//cell-substrate adherens junction;GO:0043232//intracellular non-membrane-bounded organelle;GO:0043234//protein complex	GO:0003712//transcription cofactor activity;GO:0046914//transition metal ion binding	GO:0010468//regulation of gene expression
ncbi_102389926	INTS7	integrator complex subunit 7 [Bos taurus]	-	-	-	-	GO:0043231//intracellular membrane-bounded organelle;GO:0043232//intracellular non-membrane-bounded organelle;GO:0043234//protein complex	-	GO:0010212//response to ionizing radiation;GO:0016073//snRNA metabolic process;GO:0033554//cellular response to stress
ncbi_102389927	ARID4A	PREDICTED: AT-rich interactive domain-containing protein 4A isoform X1 [Bubalus bubalis]	-	-	-	-	-	-	-
ncbi_102389933	STAG1	PREDICTED: cohesin subunit SA-1 [Saimiri boliviensis boliviensis]	Cellular Processes	Cell growth and death	ko04110//Cell cycle	K06671	GO:0043231//intracellular membrane-bounded organelle	GO:0005488//binding	-
ncbi_102389954	GPATCH2L	PREDICTED: G patch domain-containing protein 2-like isoform X1 [Bubalus bubalis]	-	-	-	-	-	-	-
ncbi_102389963	FIG4	PREDICTED: polyphosphoinositide phosphatase [Bubalus bubalis]	-	-	-	-	GO:0031090//organelle membrane	GO:0016788//hydrolase activity, acting on ester bonds	GO:0006650//glycerophospholipid metabolic process;GO:0006996//organelle organization;GO:0007610//behavior;GO:0010927//cellular component assembly involved in morphogenesis;GO:0031641//regulation of myelination;GO:0048468//cell development
ncbi_102389977	Pbx1	pre-B-cell leukemia transcription factor 1 isoform 1 [Homo sapiens]	Human Diseases;Human Diseases;Organismal Systems	Cancers;Endocrine and metabolic diseases;Endocrine system	ko05202//Transcriptional misregulation in cancers;ko04934//Cushing syndrome;ko04927//Cortisol synthesis and secretion	K09355;K09355;K09355	GO:0031981//nuclear lumen;GO:0043234//protein complex	GO:0000977//RNA polymerase II regulatory region sequence-specific DNA binding;GO:0000982//transcription factor activity, RNA polymerase II core promoter proximal region sequence-specific binding;GO:0046983//protein dimerization activity	GO:0001501//skeletal system development;GO:0001503//ossification;GO:0003002//regionalization;GO:0003006//developmental process involved in reproduction;GO:0006357//regulation of transcription from RNA polymerase II promoter;GO:0008202//steroid metabolic process;GO:0009790//embryo development;GO:0010389//regulation of G2/M transition of mitotic cell cycle;GO:0019827//stem cell population maintenan…
ncbi_102389981	VPS4B	vacuolar protein sorting-associated protein 4B [Bos taurus]	Cellular Processes;Cellular Processes	Transport and catabolism;Cell growth and death	ko04144//Endocytosis;ko04217//Necroptosis	K12196;K12196	GO:0000323//lytic vacuole;GO:0010008//endosome membrane;GO:0031988//membrane-bounded vesicle	GO:0005515//protein binding;GO:0016787//hydrolase activity;GO:0032550//purine ribonucleoside binding	GO:0006996//organelle organization;GO:0008104//protein localization;GO:0010033//response to organic substance;GO:0030001//metal ion transport;GO:0030301//cholesterol transport;GO:0032509//endosome transport via multivesicular body sorting pathway;GO:0044763//single-organism cellular process;GO:1902186//regulation of viral release from host cell
ncbi_102389996	Tmem161b	PREDICTED: transmembrane protein 161B isoform X1 [Bubalus bubalis]	-	-	-	-	-	-	-
ncbi_102389999	C5orf42	PREDICTED: protein JBTS17 isoform X5 [Bos indicus]	-	-	-	-	-	-	-
ncbi_102390016	WDR26	PREDICTED: WD repeat-containing protein 26 isoform X2 [Bos taurus]	-	-	-	-	GO:0044424//intracellular part	-	-
ncbi_102390021	AJAP1	adherens junction-associated protein 1 precursor [Bos taurus]	-	-	-	-	-	-	-
ncbi_102390040	BCAP29	PREDICTED: B-cell receptor-associated protein 29 isoform X1 [Bubalus bubalis]	-	-	-	-	GO:0031090//organelle membrane;GO:0031224//intrinsic component of membrane;GO:0043231//intracellular membrane-bounded organelle	-	GO:0012501//programmed cell death;GO:0015031//protein transport;GO:0016482//cytoplasmic transport;GO:0070972//protein localization to endoplasmic reticulum
ncbi_102390052	HAUS6	PREDICTED: HAUS augmin-like complex subunit 6 isoform X1 [Bubalus bubalis]	-	-	-	-	GO:0005875//microtubule associated complex	-	GO:0006461//protein complex assembly;GO:0031023//microtubule organizing center organization
ncbi_102390054	CD55	PREDICTED: complement decay-accelerating factor isoform X14 [Ovis aries musimon]	Organismal Systems;Organismal Systems;Human Diseases	Immune system;Immune system;Cardiovascular diseases	ko04640//Hematopoietic cell lineage;ko04610//Complement and coagulation cascades;ko05416//Viral myocarditis	K04006;K04006;K04006	-	-	-
ncbi_102390056	DPP8	PREDICTED: dipeptidyl peptidase 8 isoform X1 [Bubalus bubalis]	-	-	-	-	GO:0044424//intracellular part	GO:0070011//peptidase activity, acting on L-amino acid peptides	GO:0019538//protein metabolic process
ncbi_102390057	SETD4	PREDICTED: SET domain-containing protein 4 isoform X1 [Bubalus bubalis]	-	-	-	-	-	-	-
ncbi_102390058	ESR2	PREDICTED: estrogen receptor beta [Bubalus bubalis]	Human Diseases;Human Diseases;Organismal Systems;Human Diseases;Organismal Systems	Cancers;Cancers;Endocrine system;Drug resistance;Endocrine system	ko05200//Pathways in cancer;ko05224//Breast cancer;ko04915//Estrogen signaling pathway;ko01522//Endocrine resistance;ko04917//Prolactin signaling pathway	K08551;K08551;K08551;K08551;K08551	GO:0043231//intracellular membrane-bounded organelle	GO:0000976//transcription regulatory region sequence-specific DNA binding;GO:0000981//RNA polymerase II transcription factor activity, sequence-specific DNA binding;GO:0003707//steroid hormone receptor activity;GO:0005515//protein binding;GO:0008289//lipid binding;GO:0046914//transition metal ion binding	GO:0002009//morphogenesis of an epithelium;GO:0002070//epithelial cell maturation;GO:0006357//regulation of transcription from RNA polymerase II promoter;GO:0007417//central nervous system development;GO:0008285//negative regulation of cell proliferation;GO:0008585//female gonad development;GO:0009755//hormone-mediated signaling pathway;GO:0016477//cell migration;GO:0030540//female genitalia deve…
ncbi_102390066	RNF38	PREDICTED: E3 ubiquitin-protein ligase RNF38 isoform X2 [Ovis aries musimon]	-	-	-	-	GO:0031514//motile cilium;GO:0031981//nuclear lumen	GO:0019787//ubiquitin-like protein transferase activity;GO:0046914//transition metal ion binding	GO:0007281//germ cell development;GO:0008406//gonad development;GO:0032446//protein modification by small protein conjugation
ncbi_102390072	Arl4c	ADP-ribosylation factor-like protein 4C-like protein [Cricetulus griseus]	-	-	-	-	GO:0016020//membrane;GO:0042995//cell projection;GO:0043231//intracellular membrane-bounded organelle	GO:0015631//tubulin binding;GO:0032550//purine ribonucleoside binding	GO:0016192//vesicle-mediated transport;GO:0035556//intracellular signal transduction
ncbi_102390077	WDR36	PREDICTED: WD repeat-containing protein 36 [Bubalus bubalis]	Genetic Information Processing	Translation	ko03008//Ribosome biogenesis in eukaryotes	K14554	GO:0030684//preribosome	GO:0003723//RNA binding	GO:0016072//rRNA metabolic process;GO:0048638//regulation of developmental growth
ncbi_102390082	ELTD1	PREDICTED: EGF, latrophilin and seven transmembrane domain-containing protein 1 isoform X1 [Bubalus bubalis]	-	-	-	-	GO:0031224//intrinsic component of membrane	GO:0004888//transmembrane signaling receptor activity;GO:0046872//metal ion binding	GO:0007166//cell surface receptor signaling pathway
ncbi_102390099	CNNM3	PREDICTED: metal transporter CNNM3 isoform X2 [Bos taurus]	-	-	-	-	-	-	-
ncbi_102390104	SWT1	PREDICTED: transcriptional protein SWT1 isoform X1 [Bubalus bubalis]	-	-	-	-	-	-	-
ncbi_102390131	SERPINB6	PREDICTED: serpin B6-like isoform X1 [Bubalus bubalis]	Human Diseases	Infectious diseases	ko05146//Amoebiasis	K13963	-	-	-
ncbi_102390148	USP9X	PREDICTED: probable ubiquitin carboxyl-terminal hydrolase FAF-X isoform X1 [Bos taurus]	-	-	-	-	-	-	-
ncbi_102390149	WNK1	PREDICTED: serine/threonine-protein kinase WNK1 isoform X1 [Bos taurus]	-	-	-	-	GO:0044424//intracellular part	GO:0004672//protein kinase activity;GO:0032550//purine ribonucleoside binding	GO:0006464//cellular protein modification process;GO:0051048//negative regulation of secretion
ncbi_102390153	TMPO	PREDICTED: lamina-associated polypeptide 2, isoforms beta/delta/epsilon/gamma isoform X1 [Bubalus bubalis]	-	-	-	-	GO:0012505//endomembrane system;GO:0043231//intracellular membrane-bounded organelle	GO:0003676//nucleic acid binding	GO:0010468//regulation of gene expression
ncbi_102390163	ME2	NAD-dependent malic enzyme, mitochondrial [Bos taurus]	Metabolism;Metabolism	Global and overview maps;Carbohydrate metabolism	ko01200//Carbon metabolism;ko00620//Pyruvate metabolism	K00027;K00027	GO:0043231//intracellular membrane-bounded organelle	GO:0000166//nucleotide binding;GO:0004470//malic enzyme activity;GO:0043169//cation binding	GO:0043648//dicarboxylic acid metabolic process
ncbi_102390166	CCDC80	PREDICTED: coiled-coil domain-containing protein 80 [Bubalus bubalis]	-	-	-	-	GO:0005578//proteinaceous extracellular matrix;GO:0044420//extracellular matrix component	GO:0005539//glycosaminoglycan binding	GO:0010810//regulation of cell-substrate adhesion;GO:0043062//extracellular structure organization
ncbi_102390171	Anks1b	PREDICTED: ankyrin repeat and sterile alpha motif domain-containing protein 1B isoform X1 [Capra hircus]	-	-	-	-	-	-	-
ncbi_102390172	RDH10	retinol dehydrogenase 10 [Homo sapiens]	Metabolism;Metabolism	Global and overview maps;Metabolism of cofactors and vitamins	ko01100//Metabolic pathways;ko00830//Retinol metabolism	K11151;K11151	GO:0031090//organelle membrane;GO:0031224//intrinsic component of membrane;GO:0043231//intracellular membrane-bounded organelle	GO:0008106//alcohol dehydrogenase (NADP+) activity	GO:0001523//retinoid metabolic process;GO:0001822//kidney development;GO:0007602//phototransduction;GO:0014031//mesenchymal cell development;GO:0016102//diterpenoid biosynthetic process;GO:0016331//morphogenesis of embryonic epithelium;GO:0030326//embryonic limb morphogenesis;GO:0043009//chordate embryonic development;GO:0043010//camera-type eye development;GO:0044702//single organism reproductiv…
ncbi_102390174	BTBD9	PREDICTED: BTB/POZ domain-containing protein 9 isoform X1 [Bison bison bison]	-	-	-	-	-	-	GO:0007600//sensory perception;GO:0007626//locomotory behavior;GO:0018958//phenol-containing compound metabolic process;GO:0022410//circadian sleep/wake cycle process;GO:0030100//regulation of endocytosis;GO:0048871//multicellular organismal homeostasis
ncbi_102390175	EIF3E	PREDICTED: eukaryotic translation initiation factor 3 subunit E isoform X2 [Nomascus leucogenys]	Genetic Information Processing;Human Diseases	Translation;Infectious diseases	ko03013//RNA transport;ko05160//Hepatitis C	K03250;K03250	-	-	-
ncbi_102390177	CEP162	PREDICTED: centrosomal protein of 162 kDa [Bubalus bubalis]	-	-	-	-	-	-	-
ncbi_102390181	NT5DC1	PREDICTED: 5'-nucleotidase domain-containing protein 1 isoform X1 [Bubalus bubalis]	-	-	-	-	-	-	-
ncbi_102390184	INADL	PREDICTED: inaD-like protein isoform X1 [Bison bison bison]	Human Diseases;Cellular Processes;Environmental Information Processing	Infectious diseases;Cellular community - eukaryotes;Signal transduction	ko05165//Human papillomavirus infection;ko04530//Tight junction;ko04390//Hippo signaling pathway	K06092;K06092;K06092	GO:0031988//membrane-bounded vesicle;GO:0044444//cytoplasmic part	-	-
ncbi_102390192	Sugp1	PREDICTED: SURP and G-patch domain-containing protein 1 isoform X1 [Bubalus bubalis]	-	-	-	-	-	GO:0003723//RNA binding	GO:0010467//gene expression
ncbi_102390196	NEBL	PREDICTED: LIM zinc-binding domain-containing Nebulette isoform X1 [Bubalus bubalis]	-	-	-	-	GO:0031674//I band;GO:0031988//membrane-bounded vesicle;GO:0032432//actin filament bundle	GO:0003779//actin binding	GO:0007015//actin filament organization
ncbi_102390204	MINK1	PREDICTED: misshapen-like kinase 1 isoform X2 [Ovis aries musimon]	-	-	-	-	GO:0031988//membrane-bounded vesicle;GO:0043231//intracellular membrane-bounded organelle	GO:0004672//protein kinase activity;GO:0032550//purine ribonucleoside binding	GO:0006468//protein phosphorylation;GO:0007160//cell-matrix adhesion;GO:0016477//cell migration;GO:0030036//actin cytoskeleton organization;GO:0030155//regulation of cell adhesion;GO:0032874//positive regulation of stress-activated MAPK cascade;GO:0043383//negative T cell selection
ncbi_102390205	RUNX1T1	PREDICTED: protein CBFA2T1 isoform X1 [Bison bison bison]	Human Diseases;Human Diseases;Human Diseases	Cancers;Cancers;Cancers	ko05200//Pathways in cancer;ko05202//Transcriptional misregulation in cancers;ko05221//Acute myeloid leukemia	K10053;K10053;K10053	GO:0031981//nuclear lumen	GO:0001071//nucleic acid binding transcription factor activity;GO:0003676//nucleic acid binding;GO:0043169//cation binding;GO:0046983//protein dimerization activity	GO:0006351//transcription, DNA-templated;GO:0010468//regulation of gene expression;GO:0030154//cell differentiation;GO:0051098//regulation of binding
ncbi_102390237	SPIDR	PREDICTED: DNA repair-scaffolding protein isoform X1 [Bison bison bison]	-	-	-	-	-	-	GO:0000018//regulation of DNA recombination;GO:0000725//recombinational repair;GO:0006302//double-strand break repair;GO:0010212//response to ionizing radiation;GO:0043254//regulation of protein complex assembly;GO:0070201//regulation of establishment of protein localization;GO:0071241//cellular response to inorganic substance;GO:0071312//cellular response to alkaloid
ncbi_102390241	IL27RA	PREDICTED: interleukin-27 receptor subunit alpha [Bubalus bubalis]	Environmental Information Processing;Environmental Information Processing;Organismal Systems	Signaling molecules and interaction;Signal transduction;Immune system	ko04060//Cytokine-cytokine receptor interaction;ko04630//Jak-STAT signaling pathway;ko04659//Th17 cell differentiation	K19598;K19598;K19598	-	GO:0004896//cytokine receptor activity	GO:0001819//positive regulation of cytokine production;GO:0002828//regulation of type 2 immune response;GO:0019221//cytokine-mediated signaling pathway;GO:0042742//defense response to bacterium;GO:0045191//regulation of isotype switching
ncbi_102390268	MLK4	PREDICTED: mitogen-activated protein kinase kinase kinase MLK4-like isoform X1 [Bubalus bubalis]	-	-	-	-	-	GO:0004702//receptor signaling protein serine/threonine kinase activity;GO:0032550//purine ribonucleoside binding	GO:0032147//activation of protein kinase activity
ncbi_102390281	RSU1	Cubilin [Myotis davidii]	-	-	-	-	GO:0005924//cell-substrate adherens junction;GO:0031988//membrane-bounded vesicle;GO:0044444//cytoplasmic part	-	GO:0008284//positive regulation of cell proliferation;GO:0010810//regulation of cell-substrate adhesion;GO:0022607//cellular component assembly;GO:0043087//regulation of GTPase activity
ncbi_102390288	Kcnn2	PREDICTED: small conductance calcium-activated potassium channel protein 2 isoform X1 [Bos taurus]	Organismal Systems;Organismal Systems;Organismal Systems	Digestive system;Nervous system;Endocrine system	ko04976//Bile secretion;ko04726//Serotonergic synapse;ko04911//Insulin secretion	K04943;K04943;K04943	-	-	-
ncbi_102390295	WDR27	PREDICTED: LOW QUALITY PROTEIN: WD repeat-containing protein 27 [Bubalus bubalis]	-	-	-	-	-	-	-
ncbi_102390298	VAMP7	PREDICTED: vesicle-associated membrane protein 7 [Bubalus bubalis]	Genetic Information Processing	Folding, sorting and degradation	ko04130//SNARE interactions in vesicular transport	K08515	-	-	-
ncbi_102390305	KDSR	3-ketodihydrosphingosine reductase precursor [Bos taurus]	Metabolism;Metabolism	Global and overview maps;Lipid metabolism	ko01100//Metabolic pathways;ko00600//Sphingolipid metabolism	K04708;K04708	GO:0031090//organelle membrane;GO:0031224//intrinsic component of membrane	GO:0016616//oxidoreductase activity, acting on the CH-OH group of donors, NAD or NADP as acceptor	GO:0006665//sphingolipid metabolic process;GO:0042180//cellular ketone metabolic process
ncbi_102390310	WDR41	PREDICTED: WD repeat-containing protein 41 isoform X1 [Bubalus bubalis]	-	-	-	-	-	-	-
ncbi_102390313	EEFSEC	PREDICTED: selenocysteine-specific elongation factor [Bos indicus]	-	-	-	-	GO:0032991//macromolecular complex;GO:0043231//intracellular membrane-bounded organelle	GO:0003729//mRNA binding;GO:0008135//translation factor activity, RNA binding;GO:0017111//nucleoside-triphosphatase activity;GO:0032550//purine ribonucleoside binding	GO:0006451//translational readthrough
ncbi_102390318	CMTM6	PREDICTED: CKLF-like MARVEL transmembrane domain-containing protein 6 isoform X2 [Bubalus bubalis]	-	-	-	-	GO:0031224//intrinsic component of membrane;GO:0031988//membrane-bounded vesicle;GO:0044421//extracellular region part	-	-
ncbi_102390332	ITGA3	PREDICTED: integrin alpha-3 isoform X1 [Bubalus bubalis]	Human Diseases;Environmental Information Processing;Human Diseases;Cellular Processes;Cellular Processes;Organismal Systems;Human Diseases;Human Diseases;Environmental Information Processing;Human Diseases;Human Diseases	Cancers;Signal transduction;Infectious diseases;Cell motility;Cellular community - eukaryotes;Immune system;Cardiovascular diseases;Cancers;Signaling molecules and interaction;Cardiovascular diseases;Cardiovascular diseases	ko05200//Pathways in cancer;ko04151//PI3K-Akt signaling pathway;ko05165//Human papillomavirus infection;ko04810//Regulation of actin cytoskeleton;ko04510//Focal adhesion;ko04640//Hematopoietic cell lineage;ko05414//Dilated cardiomyopathy (DCM);ko05222//Small cell lung cancer;ko04512//ECM-receptor interaction;ko05410//Hypertrophic cardiomyopathy (HCM);ko05412//Arrhythmogenic right ventricular card…	K06482;K06482;K06482;K06482;K06482;K06482;K06482;K06482;K06482;K06482;K06482	GO:0005924//cell-substrate adherens junction;GO:0008305//integrin complex;GO:0031253//cell projection membrane;GO:0031988//membrane-bounded vesicle;GO:0044456//synapse part	GO:0019899//enzyme binding;GO:0043169//cation binding;GO:0046983//protein dimerization activity	GO:0003014//renal system process;GO:0007611//learning or memory;GO:0016477//cell migration;GO:0022610//biological adhesion;GO:0030154//cell differentiation;GO:0030323//respiratory tube development;GO:0035023//regulation of Rho protein signal transduction;GO:0043954//cellular component maintenance;GO:0051130//positive regulation of cellular component organization;GO:0090092//regulation of transmem…
ncbi_102390391	PKN2	serine/threonine-protein kinase N2 [Bos taurus]	Environmental Information Processing;Human Diseases	Signal transduction;Infectious diseases	ko04151//PI3K-Akt signaling pathway;ko05132//Salmonella infection	K06071;K06071	GO:0005815//microtubule organizing center;GO:0005911//cell-cell junction;GO:0031252//cell leading edge;GO:0032155//cell division site part;GO:0043231//intracellular membrane-bounded organelle	GO:0003723//RNA binding;GO:0004672//protein kinase activity;GO:0019899//enzyme binding;GO:0032550//purine ribonucleoside binding	GO:0001667//ameboidal-type cell migration;GO:0006464//cellular protein modification process;GO:0006796//phosphate-containing compound metabolic process;GO:0007043//cell-cell junction assembly;GO:0007346//regulation of mitotic cell cycle;GO:0032465//regulation of cytokinesis;GO:0040012//regulation of locomotion
ncbi_102390402	MMP16	matrix metalloproteinase-16 [Bos taurus]	Human Diseases;Organismal Systems	Cancers;Endocrine system	ko05206//MicroRNAs in cancer;ko04928//Parathyroid hormone synthesis, secretion and action	K07996;K07996	-	GO:0004175//endopeptidase activity;GO:0046914//transition metal ion binding	GO:0008283//cell proliferation;GO:0019538//protein metabolic process;GO:0032963//collagen metabolic process;GO:0036075//replacement ossification;GO:0048704//embryonic skeletal system morphogenesis
ncbi_102390411	TPM1	PREDICTED: tropomyosin alpha-1 chain isoform X3 [Monodelphis domestica]	Human Diseases;Organismal Systems;Human Diseases;Human Diseases;Organismal Systems	Cancers;Circulatory system;Cardiovascular diseases;Cardiovascular diseases;Circulatory system	ko05206//MicroRNAs in cancer;ko04261//Adrenergic signaling in cardiomyocytes;ko05414//Dilated cardiomyopathy (DCM);ko05410//Hypertrophic cardiomyopathy (HCM);ko04260//Cardiac muscle contraction	K10373;K10373;K10373;K10373;K10373	GO:0031253//cell projection membrane;GO:0032432//actin filament bundle;GO:0043234//protein complex;GO:0044449//contractile fiber part	GO:0003779//actin binding;GO:0005198//structural molecule activity;GO:0046983//protein dimerization activity	GO:0000302//response to reactive oxygen species;GO:0001996//positive regulation of heart rate by epinephrine-norepinephrine;GO:0006941//striated muscle contraction;GO:0007155//cell adhesion;GO:0009611//response to wounding;GO:0030030//cell projection organization;GO:0030334//regulation of cell migration;GO:0030835//negative regulation of actin filament depolymerization;GO:0031032//actomyosin stru…
ncbi_102390419	MTHFD2L	PREDICTED: probable bifunctional methylenetetrahydrofolate dehydrogenase/cyclohydrolase 2 isoform X1 [Bubalus bubalis]	Metabolism;Metabolism	Global and overview maps;Metabolism of cofactors and vitamins	ko01100//Metabolic pathways;ko00670//One carbon pool by folate	K13403;K13403	-	-	-
ncbi_102390421	TMEM131	PREDICTED: transmembrane protein 131 isoform X1 [Bos taurus]	-	-	-	-	-	-	-
ncbi_102390432	FOXN3	PREDICTED: forkhead box protein N3 isoform X1 [Bubalus bubalis]	-	-	-	-	GO:0043231//intracellular membrane-bounded organelle	GO:0001071//nucleic acid binding transcription factor activity;GO:0003677//DNA binding;GO:0005515//protein binding	GO:0006355//regulation of transcription, DNA-templated;GO:0031572//G2 DNA damage checkpoint
ncbi_102390435	-	PREDICTED: BOLA class I histocompatibility antigen, alpha chain BL3-6-like [Bubalus bubalis]	Human Diseases;Human Diseases;Human Diseases;Human Diseases;Cellular Processes;Human Diseases;Human Diseases;Human Diseases;Organismal Systems;Cellular Processes;Cellular Processes;Environmental Information Processing;Organismal Systems;Human Diseases;Human Diseases;Human Diseases;Human Diseases;Human Diseases	Infectious diseases;Infectious diseases;Infectious diseases;Cancers;Transport and catabolism;Infectious diseases;Infectious diseases;Infectious diseases;Immune system;Transport and catabolism;Cell growth and death;Signaling molecules and interaction;Immune system;Immune diseases;Cardiovascular diseases;Immune diseases;Endocrine and metabolic diseases;Immune diseases	ko05165//Human papillomavirus infection;ko05166//HTLV-I infection;ko05163//Human cytomegalovirus infection;ko05203//Viral carcinogenesis;ko04144//Endocytosis;ko05168//Herpes simplex infection;ko05169//Epstein-Barr virus infection;ko05167//Kaposi sarcoma-associated herpesvirus infection;ko04650//Natural killer cell mediated cytotoxicity;ko04145//Phagosome;ko04218//Cellular senescence;ko04514//Cell…	K06751;K06751;K06751;K06751;K06751;K06751;K06751;K06751;K06751;K06751;K06751;K06751;K06751;K06751;K06751;K06751;K06751;K06751	-	-	-
ncbi_102390438	NFATC3	PREDICTED: nuclear factor of activated T-cells, cytoplasmic 3 isoform X1 [Bubalus bubalis]	Environmental Information Processing;Human Diseases;Human Diseases;Human Diseases;Organismal Systems;Environmental Information Processing;Human Diseases;Cellular Processes;Organismal Systems;Environmental Information Processing;Organismal Systems;Organismal Systems;Organismal Systems;Organismal Systems;Organismal Systems	Signal transduction;Infectious diseases;Infectious diseases;Infectious diseases;Development;Signal transduction;Infectious diseases;Cell growth and death;Endocrine system;Signal transduction;Immune system;Immune system;Immune system;Immune system;Immune system	ko04010//MAPK signaling pathway;ko05166//HTLV-I infection;ko05163//Human cytomegalovirus infection;ko05167//Kaposi sarcoma-associated herpesvirus infection;ko04360//Axon guidance;ko04022//cGMP - PKG signaling pathway;ko05161//Hepatitis B;ko04218//Cellular senescence;ko04921//Oxytocin signaling pathway;ko04310//Wnt signaling pathway;ko04659//Th17 cell differentiation;ko04625//C-type lectin recepto…	K17333;K17333;K17333;K17333;K17333;K17333;K17333;K17333;K17333;K17333;K17333;K17333;K17333;K17333;K17333	GO:0043231//intracellular membrane-bounded organelle;GO:0043232//intracellular non-membrane-bounded organelle;GO:0044444//cytoplasmic part	GO:0000982//transcription factor activity, RNA polymerase II core promoter proximal region sequence-specific binding;GO:0003676//nucleic acid binding	GO:0006357//regulation of transcription from RNA polymerase II promoter;GO:0007389//pattern specification process;GO:0010226//response to lithium ion;GO:0015980//energy derivation by oxidation of organic compounds;GO:0042692//muscle cell differentiation;GO:0051592//response to calcium ion
ncbi_102390450	TRMT11	PREDICTED: tRNA (guanine(10)-N2)-methyltransferase homolog isoform X1 [Ovis aries]	-	-	-	-	-	GO:0003676//nucleic acid binding;GO:0016741//transferase activity, transferring one-carbon groups	GO:0006399//tRNA metabolic process
ncbi_102390456	GNPTAB	PREDICTED: N-acetylglucosamine-1-phosphotransferase subunits alpha/beta [Bos mutus]	Cellular Processes	Transport and catabolism	ko04142//Lysosome	K08239	GO:0043231//intracellular membrane-bounded organelle	GO:0005515//protein binding;GO:0016780//phosphotransferase activity, for other substituted phosphate groups;GO:0046872//metal ion binding	GO:0007033//vacuole organization;GO:0015031//protein transport;GO:0016310//phosphorylation;GO:0048869//cellular developmental process
ncbi_102390457	SAMD4A	PREDICTED: protein Smaug homolog 1 isoform X1 [Bubalus bubalis]	-	-	-	-	-	GO:0003723//RNA binding;GO:0045182//translation regulator activity	GO:0006417//regulation of translation
ncbi_102390470	Patl1	PREDICTED: protein PAT1 homolog 1 isoform X2 [Bos taurus]	Genetic Information Processing	Folding, sorting and degradation	ko03018//RNA degradation	K12617	GO:0036464//cytoplasmic ribonucleoprotein granule;GO:0043227//membrane-bounded organelle;GO:0043234//protein complex	GO:0008187//poly-pyrimidine tract binding;GO:0070717//poly-purine tract binding	GO:0022618//ribonucleoprotein complex assembly
ncbi_102390486	SMURF2	PREDICTED: E3 ubiquitin-protein ligase SMURF2 [Bubalus bubalis]	Cellular Processes;Genetic Information Processing;Environmental Information Processing;Environmental Information Processing;Environmental Information Processing	Transport and catabolism;Folding, sorting and degradation;Signal transduction;Signal transduction;Signal transduction	ko04144//Endocytosis;ko04120//Ubiquitin mediated proteolysis;ko04350//TGF-beta signaling pathway;ko04340//Hedgehog signaling pathway;ko04341//Hedgehog signaling pathway - fly	K04678;K04678;K04678;K04678;K04678	GO:0031981//nuclear lumen;GO:0044444//cytoplasmic part;GO:0098589//membrane region	GO:0004842//ubiquitin-protein transferase activity;GO:0005126//cytokine receptor binding	GO:0006352//DNA-templated transcription, initiation;GO:0006357//regulation of transcription from RNA polymerase II promoter;GO:0006511//ubiquitin-dependent protein catabolic process;GO:0017015//regulation of transforming growth factor beta receptor signaling pathway;GO:0030177//positive regulation of Wnt signaling pathway;GO:0030335//positive regulation of cell migration;GO:0032446//protein modif…
ncbi_102390499	WDFY2	PREDICTED: WD repeat and FYVE domain-containing protein 2 isoform X1 [Bos taurus]	-	-	-	-	-	-	-
ncbi_102390507	DEPTOR	PREDICTED: DEP domain-containing mTOR-interacting protein isoform X1 [Bos indicus]	-	-	-	-	-	-	GO:0001933//negative regulation of protein phosphorylation;GO:0008361//regulation of cell size;GO:0032006//regulation of TOR signaling;GO:0097191//extrinsic apoptotic signaling pathway
ncbi_102390510	STAU2	PREDICTED: double-stranded RNA-binding protein Staufen homolog 2 isoform X1 [Bubalus bubalis]	-	-	-	-	-	-	-
ncbi_102390516	ZNF644	PREDICTED: zinc finger protein 644 isoform X1 [Bubalus bubalis]	-	-	-	-	-	GO:0043169//cation binding	-
ncbi_102390517	Ranbp2	PREDICTED: E3 SUMO-protein ligase RanBP2 isoform X1 [Bubalus bubalis]	Genetic Information Processing	Translation	ko03013//RNA transport	K12172	GO:0016234//inclusion body;GO:0031090//organelle membrane;GO:0043231//intracellular membrane-bounded organelle;GO:0046930//pore complex	GO:0003676//nucleic acid binding;GO:0016859//cis-trans isomerase activity;GO:0046914//transition metal ion binding	GO:0006111//regulation of gluconeogenesis;GO:0008104//protein localization;GO:0018205//peptidyl-lysine modification;GO:0033131//regulation of glucokinase activity;GO:0050658//RNA transport
ncbi_102390525	SQRDL	PREDICTED: sulfide:quinone oxidoreductase, mitochondrial isoform X1 [Bison bison bison]	Metabolism	Energy metabolism	ko00920//Sulfur metabolism	K17218	GO:0019866//organelle inner membrane;GO:0043231//intracellular membrane-bounded organelle	GO:0016672//oxidoreductase activity, acting on a sulfur group of donors, quinone or similar compound as acceptor;GO:0048037//cofactor binding	GO:0000096//sulfur amino acid metabolic process;GO:0019418//sulfide oxidation
ncbi_102390526	SLC16A7	PREDICTED: LOW QUALITY PROTEIN: monocarboxylate transporter 2 [Bubalus bubalis]	-	-	-	-	GO:0016021//integral component of membrane	GO:0008028//monocarboxylic acid transmembrane transporter activity;GO:0015291//secondary active transmembrane transporter activity	GO:0006848//pyruvate transport;GO:0015727//lactate transport;GO:0098656//anion transmembrane transport;GO:1903825//organic acid transmembrane transport
ncbi_102390570	SCAP	PREDICTED: sterol regulatory element-binding protein cleavage-activating protein isoform X1 [Bubalus bubalis]	-	-	-	-	GO:0030658//transport vesicle membrane;GO:0031224//intrinsic component of membrane	GO:0032934//sterol binding	GO:0006633//fatty acid biosynthetic process;GO:0006695//cholesterol biosynthetic process;GO:0006950//response to stress;GO:0006984//ER-nucleus signaling pathway;GO:0010565//regulation of cellular ketone metabolic process;GO:0043434//response to peptide hormone
ncbi_102390573	NEK3	PREDICTED: serine/threonine-protein kinase Nek3 isoform X1 [Bubalus bubalis]	-	-	-	-	-	GO:0004672//protein kinase activity;GO:0032550//purine ribonucleoside binding	GO:0006464//cellular protein modification process
ncbi_102390577	ANKRD12	PREDICTED: ankyrin repeat domain-containing protein 12 isoform X1 [Bubalus bubalis]	-	-	-	-	GO:0044424//intracellular part	-	-
ncbi_102390595	Cfap36	PREDICTED: coiled-coil domain-containing protein 104 isoform X2 [Bubalus bubalis]	-	-	-	-	GO:0044424//intracellular part	-	-
ncbi_102390610	BAZ2B	PREDICTED: bromodomain adjacent to zinc finger domain protein 2B isoform X1 [Bos taurus]	-	-	-	-	GO:0043231//intracellular membrane-bounded organelle	GO:0046914//transition metal ion binding	-
ncbi_102390621	GAB1	PREDICTED: GRB2-associated-binding protein 1 isoform X1 [Bubalus bubalis]	Environmental Information Processing;Human Diseases;Human Diseases;Human Diseases;Environmental Information Processing;Organismal Systems;Environmental Information Processing;Human Diseases;Human Diseases;Human Diseases	Signal transduction;Cancers;Cancers;Cancers;Signal transduction;Nervous system;Signal transduction;Drug resistance;Infectious diseases;Cancers	ko04014//Ras signaling pathway;ko05205//Proteoglycans in cancer;ko05225//Hepatocellular carcinoma;ko05226//Gastric cancer;ko04072//Phospholipase D signaling pathway;ko04722//Neurotrophin signaling pathway;ko04012//ErbB signaling pathway;ko01521//EGFR tyrosine kinase inhibitor resistance;ko05100//Bacterial invasion of epithelial cells;ko05211//Renal cell carcinoma	K09593;K09593;K09593;K09593;K09593;K09593;K09593;K09593;K09593;K09593	GO:0044424//intracellular part	GO:0060089//molecular transducer activity	GO:0000187//activation of MAPK activity;GO:0006950//response to stress;GO:0009888//tissue development;GO:0016477//cell migration;GO:0019221//cytokine-mediated signaling pathway;GO:0038127//ERBB signaling pathway;GO:0044702//single organism reproductive process;GO:0044767//single-organism developmental process
ncbi_102390626	rsmB	TPA: NOL1/NOP2/Sun domain family, member 6 [Bos taurus]	-	-	-	-	-	GO:0016741//transferase activity, transferring one-carbon groups	GO:0008152//metabolic process
ncbi_102390645	PPP2R2A	PREDICTED: serine/threonine-protein phosphatase 2A 55 kDa regulatory subunit B alpha isoform isoform X1 [Bos taurus]	Environmental Information Processing;Human Diseases;Cellular Processes;Organismal Systems;Environmental Information Processing;Human Diseases;Organismal Systems;Environmental Information Processing;Human Diseases;Environmental Information Processing;Genetic Information Processing;Environmental Information Processing	Signal transduction;Infectious diseases;Cellular community - eukaryotes;Circulatory system;Signal transduction;Infectious diseases;Nervous system;Signal transduction;Infectious diseases;Signal transduction;Translation;Signal transduction	ko04151//PI3K-Akt signaling pathway;ko05165//Human papillomavirus infection;ko04530//Tight junction;ko04261//Adrenergic signaling in cardiomyocytes;ko04390//Hippo signaling pathway;ko05160//Hepatitis C;ko04728//Dopaminergic synapse;ko04152//AMPK signaling pathway;ko05142//Chagas disease (American trypanosomiasis);ko04071//Sphingolipid signaling pathway;ko03015//mRNA surveillance pathway;ko04391//…	K04354;K04354;K04354;K04354;K04354;K04354;K04354;K04354;K04354;K04354;K04354;K04354	-	GO:0004721//phosphoprotein phosphatase activity;GO:0019888//protein phosphatase regulator activity	GO:0006464//cellular protein modification process;GO:0014072//response to isoquinoline alkaloid;GO:0019222//regulation of metabolic process;GO:0050794//regulation of cellular process
ncbi_102390652	RARS2	PREDICTED: probable arginine--tRNA ligase, mitochondrial [Bubalus bubalis]	Genetic Information Processing	Translation	ko00970//Aminoacyl-tRNA biosynthesis	K01887	GO:0044429//mitochondrial part	GO:0003723//RNA binding;GO:0004812//aminoacyl-tRNA ligase activity;GO:0032550//purine ribonucleoside binding	GO:0006418//tRNA aminoacylation for protein translation
ncbi_102390675	SEPT9	PREDICTED: septin-9 [Bubalus bubalis]	Human Diseases	Infectious diseases	ko05100//Bacterial invasion of epithelial cells	K16938	GO:0015630//microtubule cytoskeleton;GO:0032432//actin filament bundle;GO:0044444//cytoplasmic part	GO:0032550//purine ribonucleoside binding	GO:0044763//single-organism cellular process;GO:0051259//protein oligomerization
ncbi_102390685	TMEM26	PREDICTED: transmembrane protein 26 [Bubalus bubalis]	-	-	-	-	-	-	-
ncbi_102390694	PPP1R9A	PREDICTED: neurabin-1 isoform X1 [Bos taurus]	-	-	-	-	GO:0030863//cortical cytoskeleton;GO:0044309//neuron spine	-	GO:0019932//second-messenger-mediated signaling
ncbi_102390719	MRS2	PREDICTED: magnesium transporter MRS2 homolog, mitochondrial [Bubalus bubalis]	-	-	-	-	-	GO:0046873//metal ion transmembrane transporter activity	GO:0070838//divalent metal ion transport
ncbi_102390739	TRAPPC11	PREDICTED: trafficking protein particle complex subunit 11 isoform X1 [Bubalus bubalis]	-	-	-	-	-	-	GO:0006810//transport
ncbi_102390742	ZFAND3	PREDICTED: AN1-type zinc finger protein 3 isoform X1 [Condylura cristata]	-	-	-	-	-	GO:0046914//transition metal ion binding	-
ncbi_102390747	Frk	PREDICTED: tyrosine-protein kinase FRK [Bubalus bubalis]	Environmental Information Processing	Signal transduction	ko04013//MAPK signaling pathway - fly	K08892	GO:0031988//membrane-bounded vesicle	GO:0004713//protein tyrosine kinase activity;GO:0032550//purine ribonucleoside binding	GO:0006468//protein phosphorylation;GO:0010646//regulation of cell communication
ncbi_102390753	ADAM10	PREDICTED: disintegrin and metalloproteinase domain-containing protein 10 [Bubalus bubalis]	Human Diseases;Human Diseases	Neurodegenerative diseases;Infectious diseases	ko05010//Alzheimer disease;ko05120//Epithelial cell signaling in Helicobacter pylori infection	K06704;K06704	GO:0005924//cell-substrate adherens junction;GO:0016023//cytoplasmic, membrane-bounded vesicle;GO:0031224//intrinsic component of membrane;GO:0044432//endoplasmic reticulum part;GO:0044456//synapse part;GO:0044459//plasma membrane part	GO:0004175//endopeptidase activity;GO:0005102//receptor binding;GO:0019900//kinase binding;GO:0019904//protein domain specific binding;GO:0046914//transition metal ion binding;GO:0046983//protein dimerization activity	GO:0001558//regulation of cell growth;GO:0002274//myeloid leukocyte activation;GO:0002690//positive regulation of leukocyte chemotaxis;GO:0006464//cellular protein modification process;GO:0006509//membrane protein ectodomain proteolysis;GO:0007155//cell adhesion;GO:0022411//cellular component disassembly;GO:0032963//collagen metabolic process;GO:0034097//response to cytokine;GO:0038127//ERBB sign…
ncbi_102390770	SUZ12	polycomb protein SUZ12 [Bos taurus]	-	-	-	-	GO:0005720//nuclear heterochromatin;GO:0031519//PcG protein complex	GO:0003677//DNA binding;GO:0008276//protein methyltransferase activity;GO:0042393//histone binding	GO:0016567//protein ubiquitination;GO:0016570//histone modification;GO:0042127//regulation of cell proliferation;GO:0045595//regulation of cell differentiation
ncbi_102390771	PPIG	PREDICTED: peptidyl-prolyl cis-trans isomerase G isoform X1 [Bubalus bubalis]	-	-	-	-	-	-	-
ncbi_102390780	DNAJB6	PREDICTED: dnaJ homolog subfamily B member 6 isoform X1 [Capra hircus]	-	-	-	-	GO:0031674//I band;GO:0043231//intracellular membrane-bounded organelle	GO:0005515//protein binding	GO:0043066//negative regulation of apoptotic process;GO:0043462//regulation of ATPase activity;GO:0044267//cellular protein metabolic process;GO:0045104//intermediate filament cytoskeleton organization;GO:0051129//negative regulation of cellular component organization
ncbi_102390789	RILPL1	PREDICTED: RILP-like protein 1 isoform X1 [Bos mutus]	-	-	-	-	GO:0005815//microtubule organizing center;GO:0005929//cilium;GO:0016020//membrane;GO:0043231//intracellular membrane-bounded organelle;GO:0044444//cytoplasmic part	-	GO:0000904//cell morphogenesis involved in differentiation;GO:0010941//regulation of cell death;GO:0015031//protein transport
ncbi_102390811	SORBS1	PREDICTED: sorbin and SH3 domain-containing protein 1 isoform X1 [Bos taurus]	Organismal Systems;Organismal Systems;Cellular Processes	Endocrine system;Endocrine system;Cellular community - eukaryotes	ko04910//Insulin signaling pathway;ko03320//PPAR signaling pathway;ko04520//Adherens junction	K06086;K06086;K06086	GO:0043231//intracellular membrane-bounded organelle;GO:0043235//receptor complex	GO:0005102//receptor binding;GO:0019900//kinase binding	GO:0007169//transmembrane receptor protein tyrosine kinase signaling pathway;GO:0030036//actin cytoskeleton organization
ncbi_102390814	OSBP	oxysterol-binding protein 1 [Bos taurus]	-	-	-	-	GO:0043231//intracellular membrane-bounded organelle;GO:0043232//intracellular non-membrane-bounded organelle	-	GO:0044765//single-organism transport
ncbi_102390818	FIP1L1	PREDICTED: pre-mRNA 3'-end-processing factor FIP1 isoform X1 [Bos indicus]	Genetic Information Processing	Translation	ko03015//mRNA surveillance pathway	K14405	GO:0005849//mRNA cleavage factor complex	GO:0003723//RNA binding	-
ncbi_102390834	SMAD4	mothers against decapentaplegic homolog 4 [Ovis aries]	Human Diseases;Human Diseases;Human Diseases;Human Diseases;Human Diseases;Environmental Information Processing;Cellular Processes;Environmental Information Processing;Environmental Information Processing;Environmental Information Processing;Cellular Processes;Human Diseases;Organismal Systems;Human Diseases;Environmental Information Processing;Human Diseases;Human Diseases;Cellular Processes	Cancers;Infectious diseases;Cancers;Infectious diseases;Cancers;Signal transduction;Cellular community - eukaryotes;Signal transduction;Signal transduction;Signal transduction;Cell growth and death;Endocrine and metabolic diseases;Immune system;Cancers;Signal transduction;Cancers;Cancers;Cellular community - eukaryotes	ko05200//Pathways in cancer;ko05166//HTLV-I infection;ko05225//Hepatocellular carcinoma;ko05161//Hepatitis B;ko05226//Gastric cancer;ko04390//Hippo signaling pathway;ko04550//Signaling pathways regulating pluripotency of stem cells;ko04310//Wnt signaling pathway;ko04371//Apelin signaling pathway;ko04068//FoxO signaling pathway;ko04110//Cell cycle;ko04933//AGE-RAGE signaling pathway in diabetic co…	K04501;K04501;K04501;K04501;K04501;K04501;K04501;K04501;K04501;K04501;K04501;K04501;K04501;K04501;K04501;K04501;K04501;K04501	GO:0000785//chromatin;GO:0005815//microtubule organizing center;GO:0090575//RNA polymerase II transcription factor complex	GO:0000976//transcription regulatory region sequence-specific DNA binding;GO:0000989//transcription factor activity, transcription factor binding;GO:0001071//nucleic acid binding transcription factor activity;GO:0005072//transforming growth factor beta receptor, cytoplasmic mediator activity;GO:0008134//transcription factor binding;GO:0032403//protein complex binding;GO:0043169//cation binding;GO…	GO:0000578//embryonic axis specification;GO:0001558//regulation of cell growth;GO:0001775//cell activation;GO:0001934//positive regulation of protein phosphorylation;GO:0003002//regionalization;GO:0003181//atrioventricular valve morphogenesis;GO:0003205//cardiac chamber development;GO:0003250//regulation of cell proliferation involved in heart valve morphogenesis;GO:0003348//cardiac endothelial c…
ncbi_102390846	GOLIM4	PREDICTED: Golgi integral membrane protein 4 isoform X1 [Bos taurus]	-	-	-	-	GO:0043231//intracellular membrane-bounded organelle	-	-
ncbi_102390861	NR5A2	nuclear receptor subfamily 5 group A member 2 [Bos taurus]	Human Diseases	Endocrine and metabolic diseases	ko04950//Maturity onset diabetes of the young	K08027	GO:0031981//nuclear lumen	GO:0000977//RNA polymerase II regulatory region sequence-specific DNA binding;GO:0000982//transcription factor activity, RNA polymerase II core promoter proximal region sequence-specific binding;GO:0008289//lipid binding;GO:0038023//signaling receptor activity;GO:0046914//transition metal ion binding	GO:0006352//DNA-templated transcription, initiation;GO:0006357//regulation of transcription from RNA polymerase II promoter;GO:0008202//steroid metabolic process;GO:0008283//cell proliferation;GO:0009755//hormone-mediated signaling pathway;GO:0031016//pancreas development;GO:0045069//regulation of viral genome replication;GO:0055092//sterol homeostasis
ncbi_102390911	UBR5	PREDICTED: E3 ubiquitin-protein ligase UBR5 isoform X1 [Bos taurus]	Genetic Information Processing	Folding, sorting and degradation	ko04120//Ubiquitin mediated proteolysis	K10593	-	-	-
ncbi_102390921	ITCH	PREDICTED: E3 ubiquitin-protein ligase Itchy homolog [Bubalus bubalis]	Cellular Processes;Human Diseases;Genetic Information Processing;Environmental Information Processing	Transport and catabolism;Endocrine and metabolic diseases;Folding, sorting and degradation;Signal transduction	ko04144//Endocytosis;ko04932//Non-alcoholic fatty liver disease (NAFLD);ko04120//Ubiquitin mediated proteolysis;ko04668//TNF signaling pathway	K05632;K05632;K05632;K05632	GO:0016020//membrane;GO:0031988//membrane-bounded vesicle;GO:0043231//intracellular membrane-bounded organelle;GO:0044444//cytoplasmic part	GO:0019787//ubiquitin-like protein transferase activity;GO:0042379//chemokine receptor binding	GO:0000209//protein polyubiquitination;GO:0002666//positive regulation of T cell tolerance induction;GO:0002698//negative regulation of immune effector process;GO:0009896//positive regulation of catabolic process;GO:0019941//modification-dependent protein catabolic process;GO:0032873//negative regulation of stress-activated MAPK cascade;GO:0042130//negative regulation of T cell proliferation;GO:0…
ncbi_102390930	Dnah7	PREDICTED: dynein heavy chain 12, axonemal isoform X1 [Bison bison bison]	Human Diseases	Neurodegenerative diseases	ko05016//Huntington disease	K10408	GO:0005875//microtubule associated complex;GO:0042995//cell projection	GO:0003774//motor activity;GO:0032550//purine ribonucleoside binding	GO:0007017//microtubule-based process;GO:0007165//signal transduction;GO:0032446//protein modification by small protein conjugation
ncbi_102390943	UBA5	PREDICTED: ubiquitin-like modifier-activating enzyme 5 [Bubalus bubalis]	-	-	-	-	GO:0043231//intracellular membrane-bounded organelle	GO:0008641//small protein activating enzyme activity;GO:0036094//small molecule binding;GO:0043169//cation binding	GO:0030520//intracellular estrogen receptor signaling pathway;GO:0033554//cellular response to stress;GO:0071569//protein ufmylation
ncbi_102390944	IDE	PREDICTED: insulin-degrading enzyme isoform X2 [Bubalus bubalis]	Human Diseases	Neurodegenerative diseases	ko05010//Alzheimer disease	K01408	GO:0016020//membrane;GO:0042579//microbody;GO:0044421//extracellular region part	GO:0004175//endopeptidase activity;GO:0032182//ubiquitin-like protein binding;GO:0032550//purine ribonucleoside binding;GO:0033218//amide binding;GO:0046914//transition metal ion binding;GO:0046983//protein dimerization activity	GO:0006508//proteolysis;GO:0010259//multicellular organism aging;GO:0019725//cellular homeostasis;GO:0030163//protein catabolic process;GO:0031334//positive regulation of protein complex assembly;GO:0043171//peptide catabolic process;GO:0051259//protein oligomerization
ncbi_102390952	LIN54	PREDICTED: protein lin-54 homolog isoform X5 [Bubalus bubalis]	-	-	-	-	-	-	-
ncbi_102390958	KHDRBS2	PREDICTED: KH domain-containing, RNA-binding, signal transduction-associated protein 2 isoform X1 [Bos taurus]	-	-	-	-	GO:0043231//intracellular membrane-bounded organelle	GO:0008187//poly-pyrimidine tract binding;GO:0019904//protein domain specific binding;GO:0046983//protein dimerization activity;GO:0070717//poly-purine tract binding	GO:0010468//regulation of gene expression;GO:0034645//cellular macromolecule biosynthetic process
ncbi_102390971	ZBTB38	PREDICTED: zinc finger and BTB domain-containing protein 38 isoform X1 [Bubalus bubalis]	-	-	-	-	GO:0043231//intracellular membrane-bounded organelle;GO:0044421//extracellular region part	GO:0000166//nucleotide binding;GO:0043169//cation binding;GO:0046983//protein dimerization activity	GO:0006355//regulation of transcription, DNA-templated
ncbi_102391021	AKT3	PREDICTED: RAC-gamma serine/threonine-protein kinase isoform X1 [Chinchilla lanigera]	Human Diseases;Environmental Information Processing;Human Diseases;Environmental Information Processing;Human Diseases;Human Diseases;Environmental Information Processing;Environmental Information Processing;Human Diseases;Environmental Information Processing;Cellular Processes;Human Diseases;Environmental Information Processing;Human Diseases;Human Diseases;Human Diseases;Organismal Systems;Huma…	Cancers;Signal transduction;Infectious diseases;Signal transduction;Infectious diseases;Infectious diseases;Signal transduction;Signal transduction;Cancers;Signal transduction;Cellular community - eukaryotes;Infectious diseases;Signal transduction;Infectious diseases;Infectious diseases;Infectious diseases;Immune system;Cancers;Signal transduction;Infectious diseases;Cell growth and death;Endocri…	ko05200//Pathways in cancer;ko04151//PI3K-Akt signaling pathway;ko05165//Human papillomavirus infection;ko04010//MAPK signaling pathway;ko05166//HTLV-I infection;ko05163//Human cytomegalovirus infection;ko04014//Ras signaling pathway;ko04024//cAMP signaling pathway;ko05205//Proteoglycans in cancer;ko04015//Rap1 signaling pathway;ko04510//Focal adhesion;ko05169//Epstein-Barr virus infection;ko0463…	K04456;K04456;K04456;K04456;K04456;K04456;K04456;K04456;K04456;K04456;K04456;K04456;K04456;K04456;K04456;K04456;K04456;K04456;K04456;K04456;K04456;K04456;K04456;K04456;K04456;K04456;K04456;K04456;K04456;K04456;K04456;K04456;K04456;K04456;K04456;K04456;K04456;K04456;K04456;K04456;K04456;K04456;K04456;K04456;K04456;K04456;K04456;K04456;K04456;K04456;K04456;K04456;K04456;K04456;K04456;K04456;K04456;…	GO:0016020//membrane;GO:0031981//nuclear lumen	GO:0004672//protein kinase activity;GO:0032550//purine ribonucleoside binding	GO:0006464//cellular protein modification process;GO:0006796//phosphate-containing compound metabolic process;GO:0050794//regulation of cellular process
ncbi_102391022	ALMS1	PREDICTED: Alstrom syndrome protein 1 isoform X6 [Bos taurus]	-	-	-	-	GO:0005815//microtubule organizing center	-	GO:0032231//regulation of actin filament bundle assembly;GO:1902582//single-organism intracellular transport
ncbi_102391023	FGFR1OP2	PREDICTED: FGFR1 oncogene partner 2 isoform X1 [Bos taurus]	-	-	-	-	GO:0044444//cytoplasmic part	GO:0046983//protein dimerization activity	GO:0009611//response to wounding
ncbi_102391024	INSR	PREDICTED: insulin receptor isoform X1 [Bubalus bubalis]	Environmental Information Processing;Environmental Information Processing;Environmental Information Processing;Environmental Information Processing;Environmental Information Processing;Human Diseases;Environmental Information Processing;Organismal Systems;Environmental Information Processing;Environmental Information Processing;Environmental Information Processing;Environmental Information Proces…	Signal transduction;Signal transduction;Signal transduction;Signal transduction;Signal transduction;Endocrine and metabolic diseases;Signal transduction;Endocrine system;Signal transduction;Signal transduction;Signal transduction;Signal transduction;Endocrine and metabolic diseases;Aging;Aging;Cellular community - eukaryotes;Endocrine system;Aging;Endocrine system;Endocrine and metabolic diseases…	ko04151//PI3K-Akt signaling pathway;ko04010//MAPK signaling pathway;ko04014//Ras signaling pathway;ko04015//Rap1 signaling pathway;ko04022//cGMP - PKG signaling pathway;ko04932//Non-alcoholic fatty liver disease (NAFLD);ko04072//Phospholipase D signaling pathway;ko04910//Insulin signaling pathway;ko04150//mTOR signaling pathway;ko04068//FoxO signaling pathway;ko04152//AMPK signaling pathway;ko040…	K04527;K04527;K04527;K04527;K04527;K04527;K04527;K04527;K04527;K04527;K04527;K04527;K04527;K04527;K04527;K04527;K04527;K04527;K04527;K04527;K04527	GO:0016021//integral component of membrane;GO:0031988//membrane-bounded vesicle;GO:0043235//receptor complex;GO:0044459//plasma membrane part	GO:0004714//transmembrane receptor protein tyrosine kinase activity;GO:0005102//receptor binding;GO:0005520//insulin-like growth factor binding;GO:0019904//protein domain specific binding;GO:0032550//purine ribonucleoside binding	GO:0005979//regulation of glycogen biosynthetic process;GO:0006110//regulation of glycolytic process;GO:0006275//regulation of DNA replication;GO:0007088//regulation of mitotic nuclear division;GO:0007169//transmembrane receptor protein tyrosine kinase signaling pathway;GO:0007530//sex determination;GO:0009887//organ morphogenesis;GO:0009888//tissue development;GO:0010468//regulation of gene expr…
ncbi_102391043	Dhx36	DEAH (Asp-Glu-Ala-Asp/His) box polypeptide 57 [Homo sapiens]	-	-	-	-	-	-	-
ncbi_102391044	Tnrc6b	PREDICTED: trinucleotide repeat-containing gene 6B protein isoform X1 [Bison bison bison]	-	-	-	-	-	GO:0003723//RNA binding	GO:0016458//gene silencing;GO:0031442//positive regulation of mRNA 3'-end processing;GO:0061014//positive regulation of mRNA catabolic process
ncbi_102391060	UTRN	PREDICTED: utrophin isoform X3 [Bos taurus]	-	-	-	-	GO:0031253//cell projection membrane;GO:0031988//membrane-bounded vesicle;GO:0043231//intracellular membrane-bounded organelle;GO:0043234//protein complex;GO:0045202//synapse	GO:0005102//receptor binding;GO:0008092//cytoskeletal protein binding;GO:0019900//kinase binding;GO:0046914//transition metal ion binding	-
ncbi_102391067	Ybx3	PREDICTED: Y-box-binding protein 3 isoform X1 [Bubalus bubalis]	Cellular Processes	Cellular community - eukaryotes	ko04530//Tight junction	K06099	GO:0005911//cell-cell junction;GO:0030529//intracellular ribonucleoprotein complex;GO:0043231//intracellular membrane-bounded organelle	GO:0000976//transcription regulatory region sequence-specific DNA binding;GO:0000981//RNA polymerase II transcription factor activity, sequence-specific DNA binding;GO:0003729//mRNA binding;GO:0043566//structure-specific DNA binding	GO:0006357//regulation of transcription from RNA polymerase II promoter;GO:0006972//hyperosmotic response;GO:0008406//gonad development;GO:0034612//response to tumor necrosis factor;GO:0043009//chordate embryonic development;GO:0043069//negative regulation of programmed cell death;GO:0045843//negative regulation of striated muscle tissue development;GO:0045927//positive regulation of growth;GO:00…
ncbi_102391071	TSPYL4	PREDICTED: testis-specific Y-encoded-like protein 4 [Bubalus bubalis]	-	-	-	-	-	-	GO:0034728//nucleosome organization
ncbi_102391076	NUBPL	PREDICTED: iron-sulfur protein NUBPL-like [Pantholops hodgsonii]	-	-	-	-	GO:0043231//intracellular membrane-bounded organelle	GO:0051536//iron-sulfur cluster binding	GO:0007005//mitochondrion organization;GO:0010257//NADH dehydrogenase complex assembly
ncbi_102391084	CMTM8	CKLF-like MARVEL transmembrane domain-containing protein 8 [Bos taurus]	-	-	-	-	GO:0031224//intrinsic component of membrane;GO:0044421//extracellular region part	-	GO:0042221//response to chemical
ncbi_102391091	VPS37A	PREDICTED: vacuolar protein sorting-associated protein 37A [Bubalus bubalis]	Cellular Processes	Transport and catabolism	ko04144//Endocytosis	K12185	GO:0005815//microtubule organizing center;GO:0043231//intracellular membrane-bounded organelle	-	-
ncbi_102391127	SSBP2	single-stranded DNA-binding protein 2 isoform 1 [Homo sapiens]	-	-	-	-	GO:0043231//intracellular membrane-bounded organelle	GO:0043566//structure-specific DNA binding	GO:0010468//regulation of gene expression;GO:0034645//cellular macromolecule biosynthetic process
ncbi_102391131	PI4KA	RecName: Full=Phosphatidylinositol 4-kinase alpha; Short=PI4-kinase alpha; Short=PI4K-alpha; Short=PtdIns-4-kinase alpha	Metabolism;Environmental Information Processing;Metabolism	Global and overview maps;Signal transduction;Carbohydrate metabolism	ko01100//Metabolic pathways;ko04070//Phosphatidylinositol signaling system;ko00562//Inositol phosphate metabolism	K00888;K00888;K00888	-	-	-
ncbi_102391134	PTBP2	PREDICTED: polypyrimidine tract-binding protein 2-like isoform X1 [Bubalus bubalis]	-	-	-	-	GO:0030529//intracellular ribonucleoprotein complex;GO:0043231//intracellular membrane-bounded organelle	GO:0036094//small molecule binding;GO:0044822//poly(A) RNA binding	GO:0006396//RNA processing;GO:0010629//negative regulation of gene expression;GO:0022618//ribonucleoprotein complex assembly;GO:0042127//regulation of cell proliferation
ncbi_102391147	TTC39B	PREDICTED: tetratricopeptide repeat protein 39B isoform X1 [Ovis aries]	-	-	-	-	-	-	-
ncbi_102391151	CCDC88A	PREDICTED: girdin isoform X1 [Bison bison bison]	-	-	-	-	GO:0016020//membrane;GO:0031252//cell leading edge;GO:0031982//vesicle;GO:0043231//intracellular membrane-bounded organelle;GO:0044444//cytoplasmic part	GO:0005543//phospholipid binding;GO:0015631//tubulin binding;GO:0019901//protein kinase binding;GO:0046983//protein dimerization activity	GO:0008283//cell proliferation;GO:0030031//cell projection assembly;GO:0031344//regulation of cell projection organization;GO:0032147//activation of protein kinase activity;GO:0032970//regulation of actin filament-based process;GO:0035556//intracellular signal transduction;GO:0048870//cell motility;GO:0051052//regulation of DNA metabolic process
ncbi_102391153	LPP	PREDICTED: lipoma-preferred partner isoform X1 [Bubalus bubalis]	Environmental Information Processing	Signal transduction	ko04391//Hippo signaling pathway -fly	K16676	GO:0005924//cell-substrate adherens junction	GO:0046914//transition metal ion binding	-
ncbi_102391155	UBR2	PREDICTED: E3 ubiquitin-protein ligase UBR2 isoform X2 [Bubalus bubalis]	-	-	-	-	GO:0016020//membrane;GO:0032991//macromolecular complex;GO:0043231//intracellular membrane-bounded organelle	GO:0016597//amino acid binding;GO:0019787//ubiquitin-like protein transferase activity;GO:0046914//transition metal ion binding	GO:0007127//meiosis I;GO:0016458//gene silencing;GO:0016574//histone ubiquitination;GO:0019941//modification-dependent protein catabolic process;GO:0032006//regulation of TOR signaling;GO:0048232//male gamete generation;GO:0071230//cellular response to amino acid stimulus
ncbi_102391174	KLF11	PREDICTED: Krueppel-like factor 11 isoform X1 [Bos taurus]	-	-	-	-	-	GO:0000975//regulatory region DNA binding;GO:0003700//transcription factor activity, sequence-specific DNA binding;GO:0043169//cation binding	GO:0006357//regulation of transcription from RNA polymerase II promoter;GO:0008283//cell proliferation;GO:0042981//regulation of apoptotic process
ncbi_102391183	NUDCD1	PREDICTED: nudC domain-containing protein 1 [Bos indicus]	-	-	-	-	GO:0031981//nuclear lumen	GO:0005488//binding	-
ncbi_102391190	TMLHE	trimethyllysine dioxygenase, mitochondrial [Bos taurus]	Metabolism	Amino acid metabolism	ko00310//Lysine degradation	K00474	GO:0044429//mitochondrial part	GO:0016701//oxidoreductase activity, acting on single donors with incorporation of molecular oxygen;GO:0016706//oxidoreductase activity, acting on paired donors, with incorporation or reduction of molecular oxygen, 2-oxoglutarate as one donor, and incorporation of one atom each of oxygen into both donors;GO:0019842//vitamin binding;GO:0043169//cation binding	GO:0006578//amino-acid betaine biosynthetic process;GO:0043086//negative regulation of catalytic activity;GO:0044710//single-organism metabolic process
ncbi_102391193	GPC1	Glypican 1 [Bos taurus]	Human Diseases;Human Diseases	Cancers;Cardiovascular diseases	ko05205//Proteoglycans in cancer;ko05418//Fluid shear stress and atherosclerosis	K08107;K08107	GO:0031012//extracellular matrix;GO:0031224//intrinsic component of membrane;GO:0031988//membrane-bounded vesicle;GO:0043231//intracellular membrane-bounded organelle;GO:0044421//extracellular region part;GO:0098589//membrane region	GO:0019838//growth factor binding;GO:0043168//anion binding;GO:0046914//transition metal ion binding	GO:0009968//negative regulation of signal transduction;GO:0030167//proteoglycan catabolic process;GO:0035914//skeletal muscle cell differentiation
ncbi_102391214	ACO1	PREDICTED: cytoplasmic aconitate hydratase isoform X1 [Bubalus bubalis]	Metabolism;Metabolism;Metabolism;Metabolism;Metabolism;Metabolism	Global and overview maps;Global and overview maps;Global and overview maps;Carbohydrate metabolism;Carbohydrate metabolism;Global and overview maps	ko01100//Metabolic pathways;ko01200//Carbon metabolism;ko01230//Biosynthesis of amino acids;ko00020//Citrate cycle (TCA cycle);ko00630//Glyoxylate and dicarboxylate metabolism;ko01210//2-Oxocarboxylic acid metabolism	K01681;K01681;K01681;K01681;K01681;K01681	GO:0031988//membrane-bounded vesicle;GO:0043231//intracellular membrane-bounded organelle;GO:0044444//cytoplasmic part	GO:0003729//mRNA binding;GO:0016836//hydro-lyase activity;GO:0043169//cation binding;GO:0051536//iron-sulfur cluster binding	GO:0006101//citrate metabolic process;GO:0006810//transport;GO:0010039//response to iron ion;GO:0010608//posttranscriptional regulation of gene expression;GO:0044707//single-multicellular organism process;GO:0046916//cellular transition metal ion homeostasis
ncbi_102391247	BMPR1A	PREDICTED: bone morphogenetic protein receptor type-1A [Bubalus bubalis]	Environmental Information Processing;Environmental Information Processing;Human Diseases;Cellular Processes;Environmental Information Processing	Signaling molecules and interaction;Signal transduction;Cardiovascular diseases;Cellular community - eukaryotes;Signal transduction	ko04060//Cytokine-cytokine receptor interaction;ko04390//Hippo signaling pathway;ko05418//Fluid shear stress and atherosclerosis;ko04550//Signaling pathways regulating pluripotency of stem cells;ko04350//TGF-beta signaling pathway	K04673;K04673;K04673;K04673;K04673	GO:0031224//intrinsic component of membrane;GO:0044459//plasma membrane part	GO:0003700//transcription factor activity, sequence-specific DNA binding;GO:0004675//transmembrane receptor protein serine/threonine kinase activity;GO:0032550//purine ribonucleoside binding;GO:0046983//protein dimerization activity	GO:0001934//positive regulation of protein phosphorylation;GO:0002376//immune system process;GO:0003006//developmental process involved in reproduction;GO:0006355//regulation of transcription, DNA-templated;GO:0007178//transmembrane receptor protein serine/threonine kinase signaling pathway;GO:0007492//endoderm development;GO:0008284//positive regulation of cell proliferation;GO:0009798//axis spe…
ncbi_102391251	MARK4	PREDICTED: MAP/microtubule affinity-regulating kinase 4 isoform X1 [Capra hircus]	-	-	-	-	GO:0005815//microtubule organizing center;GO:0042995//cell projection;GO:0043234//protein complex;GO:0044444//cytoplasmic part	GO:0004672//protein kinase activity;GO:0015631//tubulin binding;GO:0032182//ubiquitin-like protein binding;GO:0032550//purine ribonucleoside binding	GO:0000226//microtubule cytoskeleton organization;GO:0006464//cellular protein modification process;GO:0006796//phosphate-containing compound metabolic process;GO:0007166//cell surface receptor signaling pathway;GO:0012501//programmed cell death;GO:0042127//regulation of cell proliferation;GO:0044772//mitotic cell cycle phase transition;GO:0048731//system development
ncbi_102391252	SH3PXD2A	PREDICTED: SH3 and PX domain-containing protein 2A isoform X1 [Bubalus bubalis]	-	-	-	-	-	GO:0005543//phospholipid binding	GO:0072593//reactive oxygen species metabolic process
ncbi_102391254	TMEM260	PREDICTED: LOW QUALITY PROTEIN: transmembrane protein 260 [Capra hircus]	-	-	-	-	-	-	-
ncbi_102391263	USP48	PREDICTED: ubiquitin carboxyl-terminal hydrolase 48 isoform X1 [Bubalus bubalis]	-	-	-	-	-	-	-
ncbi_102391266	PRKX	PREDICTED: cAMP-dependent protein kinase catalytic subunit PRKX [Bos indicus]	-	-	-	-	GO:0043231//intracellular membrane-bounded organelle	GO:0004690//cyclic nucleotide-dependent protein kinase activity;GO:0032550//purine ribonucleoside binding	GO:0002009//morphogenesis of an epithelium;GO:0006468//protein phosphorylation;GO:0007155//cell adhesion;GO:0009887//organ morphogenesis;GO:0010631//epithelial cell migration;GO:0030856//regulation of epithelial cell differentiation;GO:0048646//anatomical structure formation involved in morphogenesis;GO:0050673//epithelial cell proliferation
ncbi_102391267	XPO6	PREDICTED: exportin-6 isoform X2 [Bubalus bubalis]	-	-	-	-	GO:0016020//membrane;GO:0044424//intracellular part	GO:0017016//Ras GTPase binding;GO:0022892//substrate-specific transporter activity	GO:0006886//intracellular protein transport
ncbi_102391295	SEPN1	selenoprotein N [Bos taurus]	-	-	-	-	-	-	-
ncbi_102391299	DSCC1	PREDICTED: sister chromatid cohesion protein DCC1 isoform X1 [Bubalus bubalis]	-	-	-	-	GO:0031981//nuclear lumen;GO:0032991//macromolecular complex;GO:0098687//chromosomal region	-	GO:0006473//protein acetylation;GO:0034086//maintenance of sister chromatid cohesion;GO:0051052//regulation of DNA metabolic process
ncbi_102391311	SH3GL2	PREDICTED: endophilin-A3 isoform X2 [Ovis aries]	Cellular Processes	Transport and catabolism	ko04144//Endocytosis	K11247	GO:0031988//membrane-bounded vesicle	GO:0005515//protein binding	GO:0016192//vesicle-mediated transport
ncbi_102391341	UBE3C	PREDICTED: ubiquitin-protein ligase E3C isoform X1 [Bubalus bubalis]	Genetic Information Processing	Folding, sorting and degradation	ko04120//Ubiquitin mediated proteolysis	K10589	-	GO:0019787//ubiquitin-like protein transferase activity	-
ncbi_102391358	WDHD1	PREDICTED: WD repeat and HMG-box DNA-binding protein 1 [Bubalus bubalis]	-	-	-	-	GO:0043231//intracellular membrane-bounded organelle	GO:0003676//nucleic acid binding;GO:0019899//enzyme binding	GO:0010467//gene expression;GO:0033043//regulation of organelle organization;GO:0070827//chromatin maintenance
ncbi_102391361	Snap23	PREDICTED: synaptosomal-associated protein 23 isoform X1 [Bubalus bubalis]	Organismal Systems;Genetic Information Processing	Immune system;Folding, sorting and degradation	ko04611//Platelet activation;ko04130//SNARE interactions in vesicular transport	K08508;K08508	-	-	-
ncbi_102391366	NBEA	PREDICTED: neurobeachin isoform X9 [Ovis aries musimon]	-	-	-	-	GO:0016020//membrane;GO:0044444//cytoplasmic part	GO:0019900//kinase binding	GO:0033036//macromolecule localization
ncbi_102391372	SERPINE1	PREDICTED: plasminogen activator inhibitor 1 [Bubalus bubalis]	Cellular Processes;Environmental Information Processing;Environmental Information Processing;Human Diseases;Human Diseases;Environmental Information Processing;Organismal Systems;Cellular Processes	Cell growth and death;Signal transduction;Signal transduction;Infectious diseases;Endocrine and metabolic diseases;Signal transduction;Immune system;Cell growth and death	ko04218//Cellular senescence;ko04390//Hippo signaling pathway;ko04371//Apelin signaling pathway;ko05142//Chagas disease (American trypanosomiasis);ko04933//AGE-RAGE signaling pathway in diabetic complications;ko04066//HIF-1 signaling pathway;ko04610//Complement and coagulation cascades;ko04115//p53 signaling pathway	K03982;K03982;K03982;K03982;K03982;K03982;K03982;K03982	-	-	-
ncbi_102391391	RPF2	PREDICTED: ribosome production factor 2 homolog isoform X1 [Ovis aries]	-	-	-	-	GO:0043231//intracellular membrane-bounded organelle	GO:0003723//RNA binding	-
ncbi_102391407	RRP15	PREDICTED: RRP15-like protein isoform X1 [Bubalus bubalis]	-	-	-	-	GO:0043231//intracellular membrane-bounded organelle;GO:0043232//intracellular non-membrane-bounded organelle	-	-
ncbi_102391418	DOCK11	PREDICTED: dedicator of cytokinesis protein 11 isoform X1 [Bos taurus]	-	-	-	-	GO:0044444//cytoplasmic part	GO:0005088//Ras guanyl-nucleotide exchange factor activity;GO:0017016//Ras GTPase binding	GO:0007599//hemostasis;GO:0043087//regulation of GTPase activity
ncbi_102391419	SMAD5	Mothers against decapentaplegic-like protein 5, partial [Bos mutus]	Cellular Processes;Environmental Information Processing	Cellular community - eukaryotes;Signal transduction	ko04550//Signaling pathways regulating pluripotency of stem cells;ko04350//TGF-beta signaling pathway	K16790;K16790	GO:0031224//intrinsic component of membrane;GO:0031981//nuclear lumen;GO:0043234//protein complex;GO:0044444//cytoplasmic part	GO:0000977//RNA polymerase II regulatory region sequence-specific DNA binding;GO:0001071//nucleic acid binding transcription factor activity;GO:0005072//transforming growth factor beta receptor, cytoplasmic mediator activity;GO:0043169//cation binding;GO:0044389//ubiquitin-like protein ligase binding	GO:0001501//skeletal system development;GO:0001649//osteoblast differentiation;GO:0003006//developmental process involved in reproduction;GO:0006464//cellular protein modification process;GO:0006941//striated muscle contraction;GO:0007178//transmembrane receptor protein serine/threonine kinase signaling pathway;GO:0009790//embryo development;GO:0014070//response to organic cyclic compound;GO:0030…
ncbi_102391428	XAF1	PREDICTED: XIAP-associated factor 1 isoform X1 [Bubalus bubalis]	-	-	-	-	GO:0043231//intracellular membrane-bounded organelle	GO:0043169//cation binding	GO:0012501//programmed cell death
ncbi_102391429	PF14_0175	KIAA1211 protein [Homo sapiens]	-	-	-	-	-	-	-
ncbi_102391431	ZNF184	PREDICTED: zinc finger protein 184-like [Bubalus bubalis]	-	-	-	-	GO:0043231//intracellular membrane-bounded organelle	GO:0043169//cation binding;GO:0097159//organic cyclic compound binding	GO:0002829//negative regulation of type 2 immune response;GO:0010468//regulation of gene expression;GO:0034645//cellular macromolecule biosynthetic process
ncbi_102391447	Cit	PREDICTED: citron Rho-interacting kinase isoform X1 [Bubalus bubalis]	-	-	-	-	GO:0005856//cytoskeleton;GO:0031252//cell leading edge;GO:0043231//intracellular membrane-bounded organelle	GO:0004672//protein kinase activity;GO:0019904//protein domain specific binding;GO:0032550//purine ribonucleoside binding;GO:0043169//cation binding	GO:0006464//cellular protein modification process;GO:0006796//phosphate-containing compound metabolic process;GO:0007165//signal transduction;GO:0010771//negative regulation of cell morphogenesis involved in differentiation;GO:0031175//neuron projection development;GO:0044772//mitotic cell cycle phase transition;GO:0048232//male gamete generation
ncbi_102391455	NEK1	PREDICTED: LOW QUALITY PROTEIN: serine/threonine-protein kinase Nek1 [Bubalus bubalis]	-	-	-	-	-	-	-
ncbi_102391492	AES	amino-terminal enhancer of split isoform b [Homo sapiens]	-	-	-	-	GO:0043231//intracellular membrane-bounded organelle	GO:0003712//transcription cofactor activity;GO:0005488//binding	GO:0006357//regulation of transcription from RNA polymerase II promoter;GO:0009653//anatomical structure morphogenesis;GO:0030178//negative regulation of Wnt signaling pathway;GO:0034097//response to cytokine;GO:0040007//growth;GO:0043065//positive regulation of apoptotic process;GO:0043393//regulation of protein binding;GO:0048731//system development
ncbi_102391500	CROT	PREDICTED: peroxisomal carnitine O-octanoyltransferase [Bubalus bubalis]	Cellular Processes	Transport and catabolism	ko04146//Peroxisome	K05940	GO:0042579//microbody	GO:0016406//carnitine O-acyltransferase activity	GO:0006577//amino-acid betaine metabolic process;GO:0006732//coenzyme metabolic process;GO:0006869//lipid transport;GO:0009062//fatty acid catabolic process
ncbi_102391503	PMPCB	PREDICTED: mitochondrial-processing peptidase subunit beta [Bubalus bubalis]	-	-	-	-	GO:0019866//organelle inner membrane;GO:0044429//mitochondrial part	GO:0004175//endopeptidase activity;GO:0043169//cation binding	GO:0019538//protein metabolic process
ncbi_102391520	DZIP1	PREDICTED: zinc finger protein DZIP1 isoform X1 [Bubalus bubalis]	-	-	-	-	GO:0005815//microtubule organizing center	GO:0043169//cation binding	GO:0010927//cellular component assembly involved in morphogenesis
ncbi_102391534	PAPOLA	Poly(A) polymerase alpha, partial [Bos mutus]	Genetic Information Processing	Translation	ko03015//mRNA surveillance pathway	K14376	-	-	-
ncbi_102391543	FOXO3	forkhead box protein O3 [Ovis aries]	Environmental Information Processing;Organismal Systems;Cellular Processes;Environmental Information Processing;Environmental Information Processing;Organismal Systems;Organismal Systems;Organismal Systems;Organismal Systems;Human Diseases;Human Diseases;Organismal Systems;Human Diseases;Cellular Processes	Signal transduction;Immune system;Cell growth and death;Signal transduction;Signal transduction;Nervous system;Aging;Aging;Endocrine system;Drug resistance;Cancers;Aging;Cancers;Transport and catabolism	ko04151//PI3K-Akt signaling pathway;ko04062//Chemokine signaling pathway;ko04218//Cellular senescence;ko04068//FoxO signaling pathway;ko04152//AMPK signaling pathway;ko04722//Neurotrophin signaling pathway;ko04211//Longevity regulating pathway - mammal;ko04212//Longevity regulating pathway - worm;ko04917//Prolactin signaling pathway;ko01521//EGFR tyrosine kinase inhibitor resistance;ko05223//Non-…	K09408;K09408;K09408;K09408;K09408;K09408;K09408;K09408;K09408;K09408;K09408;K09408;K09408;K09408	-	-	-
ncbi_102391555	NUP155	PREDICTED: nuclear pore complex protein Nup155 isoform X1 [Bubalus bubalis]	Genetic Information Processing	Translation	ko03013//RNA transport	K14312	GO:0012505//endomembrane system;GO:0046930//pore complex	GO:0005198//structural molecule activity	GO:0006405//RNA export from nucleus;GO:0006886//intracellular protein transport;GO:0044802//single-organism membrane organization;GO:0086002//cardiac muscle cell action potential involved in contraction
ncbi_102391560	ARSG	PREDICTED: arylsulfatase G isoform X1 [Bubalus bubalis]	Cellular Processes	Transport and catabolism	ko04142//Lysosome	K12381	GO:0000323//lytic vacuole;GO:0044421//extracellular region part	GO:0016788//hydrolase activity, acting on ester bonds	GO:0044237//cellular metabolic process
ncbi_102391571	CDC14B	PREDICTED: dual specificity protein phosphatase CDC14B isoform X2 [Ovis aries musimon]	Cellular Processes	Cell growth and death	ko04110//Cell cycle	K06639	GO:0031090//organelle membrane;GO:0031981//nuclear lumen;GO:0043232//intracellular non-membrane-bounded organelle	GO:0004721//phosphoprotein phosphatase activity	GO:0000077//DNA damage checkpoint;GO:0006470//protein dephosphorylation;GO:0051443//positive regulation of ubiquitin-protein transferase activity
ncbi_102391639	INTS8	PREDICTED: integrator complex subunit 8 isoform X1 [Bubalus bubalis]	-	-	-	-	GO:0043234//protein complex	-	-
ncbi_102391649	EIF2AK2	PREDICTED: interferon-induced, double-stranded RNA-activated protein kinase isoform X1 [Bubalus bubalis]	Human Diseases;Human Diseases;Human Diseases;Human Diseases;Human Diseases;Human Diseases;Cellular Processes;Genetic Information Processing;Human Diseases;Human Diseases	Infectious diseases;Cancers;Infectious diseases;Infectious diseases;Infectious diseases;Infectious diseases;Cell growth and death;Folding, sorting and degradation;Infectious diseases;Infectious diseases	ko05165//Human papillomavirus infection;ko05203//Viral carcinogenesis;ko05168//Herpes simplex infection;ko05169//Epstein-Barr virus infection;ko05167//Kaposi sarcoma-associated herpesvirus infection;ko05164//Influenza A;ko04217//Necroptosis;ko04141//Protein processing in endoplasmic reticulum;ko05160//Hepatitis C;ko05162//Measles	K16195;K16195;K16195;K16195;K16195;K16195;K16195;K16195;K16195;K16195	GO:0044444//cytoplasmic part	GO:0004672//protein kinase activity;GO:0008135//translation factor activity, RNA binding;GO:0032550//purine ribonucleoside binding	GO:0001819//positive regulation of cytokine production;GO:0006417//regulation of translation;GO:0008285//negative regulation of cell proliferation;GO:0032147//activation of protein kinase activity;GO:0032872//regulation of stress-activated MAPK cascade;GO:0034097//response to cytokine;GO:0042981//regulation of apoptotic process;GO:0043254//regulation of protein complex assembly;GO:0045069//regula…
ncbi_102391678	UBE2V2	PREDICTED: ubiquitin-conjugating enzyme E2 variant 2 isoform X1 [Bubalus bubalis]	Organismal Systems	Immune system	ko04624//Toll and Imd signaling pathway	K10704	-	-	-
ncbi_102391689	SOCS4	suppressor of cytokine signaling 4 [Bos taurus]	Environmental Information Processing;Organismal Systems;Organismal Systems;Human Diseases	Signal transduction;Endocrine system;Endocrine system;Endocrine and metabolic diseases	ko04630//Jak-STAT signaling pathway;ko04910//Insulin signaling pathway;ko04917//Prolactin signaling pathway;ko04930//Type II diabetes mellitus	K04697;K04697;K04697;K04697	-	-	-
ncbi_102391691	RFX3	PREDICTED: transcription factor RFX3 isoform X3 [Pan troglodytes]	-	-	-	-	GO:0043231//intracellular membrane-bounded organelle	GO:0001071//nucleic acid binding transcription factor activity;GO:0044212//transcription regulatory region DNA binding	GO:0001539//cilium or flagellum-dependent cell motility;GO:0002071//glandular epithelial cell maturation;GO:0003323//type B pancreatic cell development;GO:0003351//epithelial cilium movement;GO:0006357//regulation of transcription from RNA polymerase II promoter;GO:0009855//determination of bilateral symmetry;GO:0010927//cellular component assembly involved in morphogenesis;GO:0050708//regulation…
ncbi_102391695	Clec2d11	PREDICTED: C-type lectin domain family 2 member H-like [Bubalus bubalis]	-	-	-	-	-	-	-
ncbi_102391713	USP24	PREDICTED: ubiquitin carboxyl-terminal hydrolase 24 isoform X2 [Ovis aries musimon]	-	-	-	-	-	-	-
ncbi_102391721	TGIF2	homeobox protein TGIF2 [Bos taurus]	Environmental Information Processing	Signal transduction	ko04350//TGF-beta signaling pathway	K19553	GO:0043231//intracellular membrane-bounded organelle	GO:0003676//nucleic acid binding	GO:0007369//gastrulation;GO:0009888//tissue development;GO:0010468//regulation of gene expression;GO:0032924//activin receptor signaling pathway;GO:0045597//positive regulation of cell differentiation
ncbi_102391722	ZNF451	PREDICTED: zinc finger protein 451 isoform X1 [Bubalus bubalis]	-	-	-	-	-	-	-
ncbi_102391735	SIPA1L2	PREDICTED: signal-induced proliferation-associated 1-like protein 2 isoform X7 [Bubalus bubalis]	Environmental Information Processing	Signal transduction	ko04015//Rap1 signaling pathway	K17702	-	-	GO:0043087//regulation of GTPase activity
ncbi_102391745	STT3B	dolichyl-diphosphooligosaccharide--protein glycosyltransferase subunit STT3B [Bos taurus]	Metabolism;Genetic Information Processing;Metabolism	Global and overview maps;Folding, sorting and degradation;Glycan biosynthesis and metabolism	ko01100//Metabolic pathways;ko04141//Protein processing in endoplasmic reticulum;ko00510//N-Glycan biosynthesis	K07151;K07151;K07151	GO:0031090//organelle membrane;GO:0031224//intrinsic component of membrane;GO:0043231//intracellular membrane-bounded organelle	GO:0004576//oligosaccharyl transferase activity	GO:0006487//protein N-linked glycosylation;GO:0035966//response to topologically incorrect protein;GO:0043161//proteasome-mediated ubiquitin-dependent protein catabolic process
ncbi_102391755	ATAD5	PREDICTED: ATPase family AAA domain-containing protein 5 isoform X1 [Bubalus bubalis]	-	-	-	-	-	GO:0032550//purine ribonucleoside binding	-
ncbi_102391760	Ivns1abp	PREDICTED: influenza virus NS1A-binding protein homolog isoform X1 [Bubalus bubalis]	Human Diseases	Infectious diseases	ko05164//Influenza A	K15046	GO:0005856//cytoskeleton	-	GO:0097193//intrinsic apoptotic signaling pathway
ncbi_102391783	FOXJ2	PREDICTED: forkhead box protein J2 isoform X1 [Bos taurus]	-	-	-	-	-	-	-
ncbi_102391789	DTX3L	PREDICTED: E3 ubiquitin-protein ligase DTX3L [Bubalus bubalis]	Environmental Information Processing	Signal transduction	ko04330//Notch signaling pathway	K06058	GO:0043231//intracellular membrane-bounded organelle	GO:0005515//protein binding;GO:0046914//transition metal ion binding	GO:0006281//DNA repair;GO:0006513//protein monoubiquitination
ncbi_102391814	Bzw1	PREDICTED: basic leucine zipper and W2 domain-containing protein 1 isoform X1 [Ovis aries]	-	-	-	-	-	GO:0003723//RNA binding	GO:0010468//regulation of gene expression;GO:0034645//cellular macromolecule biosynthetic process
ncbi_102391831	ATAD2B	PREDICTED: ATPase family AAA domain-containing protein 2B isoform X1 [Bubalus bubalis]	-	-	-	-	-	-	-
ncbi_102391839	FAM114A1	PREDICTED: protein FAM114A2 isoform X1 [Bos taurus]	-	-	-	-	-	-	-
ncbi_102391850	ADD1	PREDICTED: alpha-adducin isoform X1 [Bos taurus]	-	-	-	-	GO:0005924//cell-substrate adherens junction;GO:0015629//actin cytoskeleton;GO:0016020//membrane;GO:0043231//intracellular membrane-bounded organelle	GO:0003723//RNA binding;GO:0003779//actin binding;GO:0046983//protein dimerization activity	GO:0001894//tissue homeostasis;GO:0019538//protein metabolic process;GO:0019725//cellular homeostasis;GO:0030099//myeloid cell differentiation;GO:0040007//growth;GO:0043009//chordate embryonic development;GO:0043393//regulation of protein binding;GO:0051693//actin filament capping
ncbi_102391853	SMARCA5	PREDICTED: SWI/SNF-related matrix-associated actin-dependent regulator of chromatin subfamily A member 5 [Bubalus bubalis]	-	-	-	-	GO:0005657//replication fork;GO:0031010//ISWI-type complex	GO:0003676//nucleic acid binding;GO:0003682//chromatin binding;GO:0005515//protein binding;GO:0017111//nucleoside-triphosphatase activity;GO:0032550//purine ribonucleoside binding	GO:0006281//DNA repair;GO:0006338//chromatin remodeling;GO:0032774//RNA biosynthetic process;GO:0034728//nucleosome organization
ncbi_102391861	ENOX1	PREDICTED: ecto-NOX disulfide-thiol exchanger 1 isoform X1 [Bubalus bubalis]	-	-	-	-	-	GO:0097159//organic cyclic compound binding	-
ncbi_102391885	FRMD3	PREDICTED: FERM domain-containing protein 3 isoform X1 [Bos mutus]	-	-	-	-	GO:0043232//intracellular non-membrane-bounded organelle;GO:0044425//membrane part	GO:0005515//protein binding	-
ncbi_102391895	COL1A1	PREDICTED: collagen alpha-1(I) chain-like [Bubalus bubalis]	Environmental Information Processing;Human Diseases;Human Diseases;Cellular Processes;Organismal Systems;Organismal Systems;Organismal Systems;Human Diseases;Human Diseases;Environmental Information Processing	Signal transduction;Infectious diseases;Cancers;Cellular community - eukaryotes;Endocrine system;Immune system;Digestive system;Infectious diseases;Endocrine and metabolic diseases;Signaling molecules and interaction	ko04151//PI3K-Akt signaling pathway;ko05165//Human papillomavirus infection;ko05205//Proteoglycans in cancer;ko04510//Focal adhesion;ko04926//Relaxin signaling pathway;ko04611//Platelet activation;ko04974//Protein digestion and absorption;ko05146//Amoebiasis;ko04933//AGE-RAGE signaling pathway in diabetic complications;ko04512//ECM-receptor interaction	K06236;K06236;K06236;K06236;K06236;K06236;K06236;K06236;K06236;K06236	GO:0005583//fibrillar collagen trimer;GO:0044432//endoplasmic reticulum part	GO:0005198//structural molecule activity;GO:0019838//growth factor binding;GO:0043169//cation binding	GO:0000302//response to reactive oxygen species;GO:0001501//skeletal system development;GO:0001775//cell activation;GO:0001944//vasculature development;GO:0002376//immune system process;GO:0006355//regulation of transcription, DNA-templated;GO:0006897//endocytosis;GO:0007162//negative regulation of cell adhesion;GO:0007599//hemostasis;GO:0009611//response to wounding;GO:0009612//response to mecha…
ncbi_102391900	PHKB	PREDICTED: phosphorylase b kinase regulatory subunit beta isoform X4 [Capra hircus]	Environmental Information Processing;Organismal Systems;Organismal Systems	Signal transduction;Endocrine system;Endocrine system	ko04020//Calcium signaling pathway;ko04910//Insulin signaling pathway;ko04922//Glucagon signaling pathway	K07190;K07190;K07190	-	GO:0005515//protein binding;GO:0016798//hydrolase activity, acting on glycosyl bonds	GO:0006073//cellular glucan metabolic process
ncbi_102391912	TRIM24	PREDICTED: transcription intermediary factor 1-alpha-like isoform X1 [Bubalus bubalis]	-	-	-	-	GO:0000790//nuclear chromatin	GO:0003712//transcription cofactor activity;GO:0005102//receptor binding;GO:0016301//kinase activity;GO:0019787//ubiquitin-like protein transferase activity;GO:0042393//histone binding;GO:0044212//transcription regulatory region DNA binding;GO:0046914//transition metal ion binding	GO:0006355//regulation of transcription, DNA-templated;GO:0006468//protein phosphorylation;GO:0006915//apoptotic process;GO:0008283//cell proliferation;GO:0009057//macromolecule catabolic process;GO:0010608//posttranscriptional regulation of gene expression;GO:0032446//protein modification by small protein conjugation;GO:0043627//response to estrogen;GO:0055065//metal ion homeostasis;GO:1902531//…
ncbi_102391949	ATP7B	PREDICTED: copper-transporting ATPase 2 [Bubalus bubalis]	Human Diseases;Organismal Systems	Drug resistance;Digestive system	ko01524//Platinum drug resistance;ko04978//Mineral absorption	K17686;K17686	GO:0005768//endosome;GO:0031224//intrinsic component of membrane;GO:0031984//organelle subcompartment	GO:0032550//purine ribonucleoside binding;GO:0043682//copper-transporting ATPase activity;GO:0046914//transition metal ion binding	GO:0006874//cellular calcium ion homeostasis;GO:0007589//body fluid secretion;GO:0010038//response to metal ion;GO:0035434//copper ion transmembrane transport;GO:0046916//cellular transition metal ion homeostasis
ncbi_102391957	SERPINE2	PREDICTED: glia-derived nexin-like isoform X3 [Bubalus bubalis]	-	-	-	-	-	-	-
ncbi_102391969	GALNT2	polypeptide N-acetylgalactosaminyltransferase 2 precursor [Bos taurus]	Metabolism;Metabolism	Global and overview maps;Glycan biosynthesis and metabolism	ko01100//Metabolic pathways;ko00512//Mucin type O-glycan biosynthesis	K00710;K00710	GO:0031228//intrinsic component of Golgi membrane;GO:0031988//membrane-bounded vesicle	GO:0008376//acetylgalactosaminyltransferase activity;GO:0046914//transition metal ion binding	GO:0002377//immunoglobulin production;GO:0006493//protein O-linked glycosylation
ncbi_102391970	VDAC2	voltage-dependent anion-selective channel protein 2 [Bos taurus]	Human Diseases;Human Diseases;Environmental Information Processing;Cellular Processes;Organismal Systems;Environmental Information Processing;Cellular Processes;Human Diseases;Cellular Processes;Organismal Systems	Infectious diseases;Neurodegenerative diseases;Signal transduction;Cell growth and death;Immune system;Signal transduction;Cell growth and death;Neurodegenerative diseases;Cell growth and death;Digestive system	ko05166//HTLV-I infection;ko05016//Huntington disease;ko04020//Calcium signaling pathway;ko04217//Necroptosis;ko04621//NOD-like receptor signaling pathway;ko04022//cGMP - PKG signaling pathway;ko04218//Cellular senescence;ko05012//Parkinson disease;ko04216//Ferroptosis;ko04979//Cholesterol metabolism	K15040;K15040;K15040;K15040;K15040;K15040;K15040;K15040;K15040;K15040	GO:0009295//nucleoid;GO:0016021//integral component of membrane;GO:0019866//organelle inner membrane;GO:0031966//mitochondrial membrane;GO:0031988//membrane-bounded vesicle	GO:0005244//voltage-gated ion channel activity;GO:0022829//wide pore channel activity;GO:0036094//small molecule binding	GO:0006820//anion transport;GO:0031333//negative regulation of protein complex assembly;GO:0034765//regulation of ion transmembrane transport;GO:0097193//intrinsic apoptotic signaling pathway
ncbi_102391976	WDR44	WD repeat-containing protein 44 [Bos taurus]	-	-	-	-	GO:0031090//organelle membrane;GO:0043231//intracellular membrane-bounded organelle;GO:0044444//cytoplasmic part	-	-
ncbi_102391982	Diaph3	protein diaphanous homolog 3 [Bos taurus]	Cellular Processes	Cell motility	ko04810//Regulation of actin cytoskeleton	K05745	-	GO:0017016//Ras GTPase binding	GO:0007010//cytoskeleton organization
ncbi_102391986	AASDH	PREDICTED: acyl-CoA synthetase family member 4 isoform X1 [Bubalus bubalis]	-	-	-	-	-	-	-
ncbi_102391991	ME1	PREDICTED: NADP-dependent malic enzyme [Bison bison bison]	Metabolism;Metabolism;Organismal Systems;Metabolism	Global and overview maps;Global and overview maps;Endocrine system;Carbohydrate metabolism	ko01100//Metabolic pathways;ko01200//Carbon metabolism;ko03320//PPAR signaling pathway;ko00620//Pyruvate metabolism	K00029;K00029;K00029;K00029	GO:0043231//intracellular membrane-bounded organelle	GO:0000166//nucleotide binding;GO:0004470//malic enzyme activity;GO:0046914//transition metal ion binding	GO:0043648//dicarboxylic acid metabolic process;GO:0051259//protein oligomerization
ncbi_102391998	FLVCR2	PREDICTED: feline leukemia virus subgroup C receptor-related protein 2-like [Bubalus bubalis]	-	-	-	-	-	-	GO:0044763//single-organism cellular process
ncbi_102392001	ACAD10	PREDICTED: acyl-CoA dehydrogenase family member 10 [Bubalus bubalis]	-	-	-	-	GO:0043231//intracellular membrane-bounded organelle	GO:0000166//nucleotide binding;GO:0016627//oxidoreductase activity, acting on the CH-CH group of donors;GO:0016740//transferase activity	GO:0044710//single-organism metabolic process
ncbi_102392053	TBC1D19	PREDICTED: TBC1 domain family member 19 [Bubalus bubalis]	-	-	-	-	-	-	-
ncbi_102392058	FAM135A	PREDICTED: protein FAM135A isoform X1 [Bubalus bubalis]	-	-	-	-	-	-	-
ncbi_102392061	IDH3A	PREDICTED: isocitrate dehydrogenase [NAD] subunit alpha, mitochondrial [Bison bison bison]	Metabolism;Metabolism;Metabolism;Metabolism;Metabolism	Global and overview maps;Global and overview maps;Global and overview maps;Carbohydrate metabolism;Global and overview maps	ko01100//Metabolic pathways;ko01200//Carbon metabolism;ko01230//Biosynthesis of amino acids;ko00020//Citrate cycle (TCA cycle);ko01210//2-Oxocarboxylic acid metabolism	K00030;K00030;K00030;K00030;K00030	GO:0030062//mitochondrial tricarboxylic acid cycle enzyme complex	GO:0000166//nucleotide binding;GO:0004448//isocitrate dehydrogenase activity;GO:0046872//metal ion binding	GO:0006101//citrate metabolic process;GO:0019674//NAD metabolic process;GO:0043648//dicarboxylic acid metabolic process
ncbi_102392072	TMEM56	PREDICTED: transmembrane protein 56 isoform X1 [Bubalus bubalis]	-	-	-	-	GO:0031224//intrinsic component of membrane	-	-
ncbi_102392086	SYN1	PREDICTED: synapsin-1 isoform X1 [Bubalus bubalis]	-	-	-	-	GO:0016023//cytoplasmic, membrane-bounded vesicle	GO:0008092//cytoskeletal protein binding;GO:0019900//kinase binding;GO:0032550//purine ribonucleoside binding	GO:0001505//regulation of neurotransmitter levels
ncbi_102392087	MLLT10	PREDICTED: protein AF-10 isoform X5 [Ovis aries musimon]	-	-	-	-	GO:0044424//intracellular part	GO:0046914//transition metal ion binding	GO:0006357//regulation of transcription from RNA polymerase II promoter
ncbi_102392090	QSER1	PREDICTED: glutamine and serine-rich protein 1 isoform X1 [Ovis aries]	-	-	-	-	-	-	-
ncbi_102392098	CTNNA2	PREDICTED: catenin alpha-2 isoform X1 [Bos taurus]	Human Diseases;Human Diseases;Environmental Information Processing;Organismal Systems;Human Diseases;Human Diseases;Cellular Processes;Human Diseases	Cancers;Cancers;Signal transduction;Immune system;Infectious diseases;Cardiovascular diseases;Cellular community - eukaryotes;Cancers	ko05200//Pathways in cancer;ko05226//Gastric cancer;ko04390//Hippo signaling pathway;ko04670//Leukocyte transendothelial migration;ko05100//Bacterial invasion of epithelial cells;ko05412//Arrhythmogenic right ventricular cardiomyopathy (ARVC);ko04520//Adherens junction;ko05213//Endometrial cancer	K05691;K05691;K05691;K05691;K05691;K05691;K05691;K05691	GO:0005856//cytoskeleton;GO:0005911//cell-cell junction;GO:0016020//membrane;GO:0031252//cell leading edge;GO:0043005//neuron projection;GO:0044444//cytoplasmic part;GO:0070161//anchoring junction	GO:0003779//actin binding;GO:0005198//structural molecule activity;GO:0050839//cell adhesion molecule binding	GO:0009887//organ morphogenesis;GO:0016337//single organismal cell-cell adhesion;GO:0021932//hindbrain radial glia guided cell migration;GO:0030036//actin cytoskeleton organization;GO:0032102//negative regulation of response to external stimulus;GO:0045597//positive regulation of cell differentiation;GO:0048812//neuron projection morphogenesis;GO:0050807//regulation of synapse organization
ncbi_102392118	DDX52	PREDICTED: probable ATP-dependent RNA helicase DDX52 [Bubalus bubalis]	-	-	-	-	GO:0043231//intracellular membrane-bounded organelle;GO:0043232//intracellular non-membrane-bounded organelle	GO:0003723//RNA binding;GO:0017111//nucleoside-triphosphatase activity;GO:0032550//purine ribonucleoside binding	-
ncbi_102392129	COPS8	COP9 signalosome complex subunit 8 [Bos taurus]	-	-	-	-	GO:0031988//membrane-bounded vesicle;GO:0043231//intracellular membrane-bounded organelle;GO:0043234//protein complex;GO:0044444//cytoplasmic part	GO:0005488//binding	GO:0000338//protein deneddylation;GO:0008283//cell proliferation;GO:0032147//activation of protein kinase activity
ncbi_102392143	BRD4	PREDICTED: LOW QUALITY PROTEIN: bromodomain-containing protein 4 [Bos taurus]	-	-	-	-	GO:0000228//nuclear chromosome;GO:0000785//chromatin;GO:0008023//transcription elongation factor complex	GO:0003676//nucleic acid binding;GO:0042393//histone binding;GO:0052689//carboxylic ester hydrolase activity	GO:0000077//DNA damage checkpoint;GO:0001932//regulation of protein phosphorylation;GO:0006357//regulation of transcription from RNA polymerase II promoter;GO:0008283//cell proliferation;GO:0010389//regulation of G2/M transition of mitotic cell cycle;GO:0031347//regulation of defense response;GO:0032786//positive regulation of DNA-templated transcription, elongation;GO:0043122//regulation of I-ka…
ncbi_102392149	MTMR3	PREDICTED: myotubularin-related protein 3 isoform X1 [Bubalus bubalis]	Metabolism;Cellular Processes;Environmental Information Processing;Metabolism	Global and overview maps;Transport and catabolism;Signal transduction;Carbohydrate metabolism	ko01100//Metabolic pathways;ko04140//Autophagy - animal;ko04070//Phosphatidylinositol signaling system;ko00562//Inositol phosphate metabolism	K18082;K18082;K18082;K18082	GO:0043231//intracellular membrane-bounded organelle;GO:0044425//membrane part	GO:0004721//phosphoprotein phosphatase activity;GO:0034593//phosphatidylinositol bisphosphate phosphatase activity;GO:0043169//cation binding	GO:0006470//protein dephosphorylation;GO:0046488//phosphatidylinositol metabolic process
ncbi_102392174	ARHGEF9	PREDICTED: rho guanine nucleotide exchange factor 9 isoform X1 [Bubalus bubalis]	-	-	-	-	GO:0044424//intracellular part	-	GO:0043087//regulation of GTPase activity
ncbi_102392180	DPY19L4	PREDICTED: probable C-mannosyltransferase DPY19L4 isoform X1 [Bubalus bubalis]	-	-	-	-	-	-	-
ncbi_102392182	RGS6	PREDICTED: regulator of G-protein signaling 6 isoform X1 [Bos taurus]	-	-	-	-	GO:0043234//protein complex	-	GO:0045744//negative regulation of G-protein coupled receptor protein signaling pathway
ncbi_102392185	DNM1L	PREDICTED: dynamin-1-like protein isoform X7 [Bubalus bubalis]	Cellular Processes;Organismal Systems;Environmental Information Processing;Cellular Processes	Cell growth and death;Immune system;Signal transduction;Cell growth and death	ko04217//Necroptosis;ko04621//NOD-like receptor signaling pathway;ko04668//TNF signaling pathway;ko04214//Apoptosis - fly	K17065;K17065;K17065;K17065	GO:0015630//microtubule cytoskeleton;GO:0031966//mitochondrial membrane;GO:0032991//macromolecular complex;GO:0042579//microbody;GO:0044425//membrane part;GO:0044433//cytoplasmic vesicle part	GO:0017111//nucleoside-triphosphatase activity;GO:0032550//purine ribonucleoside binding;GO:0044389//ubiquitin-like protein ligase binding;GO:0046983//protein dimerization activity	GO:0000266//mitochondrial fission;GO:0003373//dynamin polymerization involved in membrane fission;GO:0007031//peroxisome organization;GO:0008637//apoptotic mitochondrial changes;GO:0010506//regulation of autophagy;GO:0010822//positive regulation of mitochondrion organization;GO:0016192//vesicle-mediated transport;GO:0022411//cellular component disassembly;GO:0033365//protein localization to organ…
ncbi_102392194	DISP1	PREDICTED: protein dispatched homolog 1 isoform X1 [Bos taurus]	-	-	-	-	GO:0031224//intrinsic component of membrane	GO:0004888//transmembrane signaling receptor activity;GO:0022892//substrate-specific transporter activity	GO:0003002//regionalization;GO:0009790//embryo development;GO:0009855//determination of bilateral symmetry;GO:0035638//signal maturation;GO:0042886//amide transport;GO:0060538//skeletal muscle organ development
ncbi_102392199	AKIRIN2	PREDICTED: akirin-2 [Bubalus bubalis]	-	-	-	-	GO:0043231//intracellular membrane-bounded organelle;GO:0043234//protein complex	GO:0005515//protein binding	GO:0001819//positive regulation of cytokine production;GO:0002237//response to molecule of bacterial origin;GO:0006357//regulation of transcription from RNA polymerase II promoter;GO:0006952//defense response;GO:0010952//positive regulation of peptidase activity;GO:0042127//regulation of cell proliferation;GO:0044767//single-organism developmental process
ncbi_102392209	NPHP1	PREDICTED: nephrocystin-1 isoform X1 [Bubalus bubalis]	-	-	-	-	GO:0031513//nonmotile primary cilium;GO:0044441//ciliary part	-	GO:0003006//developmental process involved in reproduction;GO:0008104//protein localization;GO:0009888//tissue development;GO:0016043//cellular component organization
ncbi_102392210	AZI2	PREDICTED: 5-azacytidine-induced protein 2 isoform X1 [Bubalus bubalis]	Organismal Systems	Immune system	ko04622//RIG-I-like receptor signaling pathway	K12651	GO:0044424//intracellular part	-	GO:0002521//leukocyte differentiation;GO:0032606//type I interferon production;GO:0035556//intracellular signal transduction;GO:0046651//lymphocyte proliferation;GO:0071706//tumor necrosis factor superfamily cytokine production
ncbi_102392231	ECM29	PREDICTED: proteasome-associated protein ECM29 homolog isoform X1 [Bubalus bubalis]	-	-	-	-	-	-	-
ncbi_102392237	Kdelr2	ER lumen protein-retaining receptor 2 [Mus musculus]	Human Diseases	Infectious diseases	ko05110//Vibrio cholerae infection	K10949	GO:0031090//organelle membrane;GO:0031224//intrinsic component of membrane;GO:0031988//membrane-bounded vesicle;GO:0043231//intracellular membrane-bounded organelle	GO:0046923//ER retention sequence binding	GO:0035437//maintenance of protein localization in endoplasmic reticulum
ncbi_102392249	KTN1	PREDICTED: LOW QUALITY PROTEIN: kinectin [Bubalus bubalis]	-	-	-	-	-	GO:0003723//RNA binding;GO:0008092//cytoskeletal protein binding	GO:0007017//microtubule-based process
ncbi_102392265	SAXO1	stabilizer of axonemal microtubules 1 [Bos taurus]	-	-	-	-	-	-	-
ncbi_102392279	OGDH	PREDICTED: 2-oxoglutarate dehydrogenase, mitochondrial isoform X1 [Bubalus bubalis]	Metabolism;Metabolism;Metabolism;Metabolism;Metabolism	Global and overview maps;Global and overview maps;Amino acid metabolism;Amino acid metabolism;Carbohydrate metabolism	ko01100//Metabolic pathways;ko01200//Carbon metabolism;ko00310//Lysine degradation;ko00380//Tryptophan metabolism;ko00020//Citrate cycle (TCA cycle)	K00164;K00164;K00164;K00164;K00164	-	-	-
ncbi_102392283	PIAS1	PREDICTED: E3 SUMO-protein ligase PIAS1 isoform X1 [Bos taurus]	Environmental Information Processing;Human Diseases;Genetic Information Processing	Signal transduction;Infectious diseases;Folding, sorting and degradation	ko04630//Jak-STAT signaling pathway;ko05160//Hepatitis C;ko04120//Ubiquitin mediated proteolysis	K04706;K04706;K04706	GO:0016604//nuclear body	GO:0019787//ubiquitin-like protein transferase activity;GO:0044389//ubiquitin-like protein ligase binding;GO:0046914//transition metal ion binding	GO:0008283//cell proliferation;GO:0031331//positive regulation of cellular catabolic process;GO:0033233//regulation of protein sumoylation
ncbi_102392298	EPG5	PREDICTED: ectopic P granules protein 5 homolog isoform X1 [Bos taurus]	-	-	-	-	-	-	GO:0007033//vacuole organization;GO:0016192//vesicle-mediated transport
ncbi_102392299	SOBP	sine oculis-binding protein homolog [Bos taurus]	-	-	-	-	-	GO:0032183//SUMO binding;GO:0043169//cation binding	GO:0007610//behavior;GO:0048598//embryonic morphogenesis;GO:0050954//sensory perception of mechanical stimulus
ncbi_102392301	EFTUD1	PREDICTED: elongation factor Tu GTP-binding domain-containing protein 1-like [Bubalus bubalis]	Genetic Information Processing	Translation	ko03008//Ribosome biogenesis in eukaryotes	K14536	-	GO:0017111//nucleoside-triphosphatase activity;GO:0032550//purine ribonucleoside binding;GO:0043021//ribonucleoprotein complex binding	GO:0042255//ribosome assembly
ncbi_102392319	FBXW7	PREDICTED: F-box/WD repeat-containing protein 7-like isoform X1 [Bubalus bubalis]	Genetic Information Processing	Folding, sorting and degradation	ko04120//Ubiquitin mediated proteolysis	K10260	-	-	-
ncbi_102392320	WARS	PREDICTED: tryptophan--tRNA ligase, cytoplasmic isoform X1 [Bubalus bubalis]	Genetic Information Processing	Translation	ko00970//Aminoacyl-tRNA biosynthesis	K01867	GO:0031988//membrane-bounded vesicle;GO:0043231//intracellular membrane-bounded organelle	GO:0004812//aminoacyl-tRNA ligase activity;GO:0032550//purine ribonucleoside binding	GO:0006418//tRNA aminoacylation for protein translation;GO:0022603//regulation of anatomical structure morphogenesis
ncbi_102392324	TEKT3	PREDICTED: tektin-3 [Bubalus bubalis]	-	-	-	-	GO:0015630//microtubule cytoskeleton;GO:0031514//motile cilium;GO:0031988//membrane-bounded vesicle;GO:0043231//intracellular membrane-bounded organelle	-	GO:0043900//regulation of multi-organism process;GO:0048858//cell projection morphogenesis;GO:0048870//cell motility
ncbi_102392349	SDAD1	PREDICTED: protein SDA1 homolog [Bubalus bubalis]	-	-	-	-	GO:0043231//intracellular membrane-bounded organelle;GO:0043232//intracellular non-membrane-bounded organelle	-	GO:0007010//cytoskeleton organization;GO:0008104//protein localization;GO:0022613//ribonucleoprotein complex biogenesis;GO:0051234//establishment of localization
ncbi_102392366	PRKACA	PREDICTED: cAMP-dependent protein kinase catalytic subunit alpha [Cercocebus atys]	Organismal Systems;Human Diseases;Human Diseases;Environmental Information Processing;Human Diseases;Human Diseases;Human Diseases;Environmental Information Processing;Human Diseases;Environmental Information Processing;Organismal Systems;Human Diseases;Human Diseases;Environmental Information Processing;Organismal Systems;Cellular Processes;Organismal Systems;Organismal Systems;Human Diseases;Or…	Sensory system;Cancers;Infectious diseases;Signal transduction;Infectious diseases;Infectious diseases;Cancers;Signal transduction;Substance dependence;Signal transduction;Environmental adaptation;Cancers;Infectious diseases;Signal transduction;Immune system;Cellular community - eukaryotes;Circulatory system;Endocrine system;Endocrine and metabolic diseases;Endocrine system;Neurodegenerative dise…	ko04740//Olfactory transduction;ko05200//Pathways in cancer;ko05165//Human papillomavirus infection;ko04010//MAPK signaling pathway;ko05166//HTLV-I infection;ko05163//Human cytomegalovirus infection;ko05203//Viral carcinogenesis;ko04014//Ras signaling pathway;ko05034//Alcoholism;ko04024//cAMP signaling pathway;ko04714//Thermogenesis;ko05205//Proteoglycans in cancer;ko05169//Epstein-Barr virus inf…	K04345;K04345;K04345;K04345;K04345;K04345;K04345;K04345;K04345;K04345;K04345;K04345;K04345;K04345;K04345;K04345;K04345;K04345;K04345;K04345;K04345;K04345;K04345;K04345;K04345;K04345;K04345;K04345;K04345;K04345;K04345;K04345;K04345;K04345;K04345;K04345;K04345;K04345;K04345;K04345;K04345;K04345;K04345;K04345;K04345;K04345;K04345;K04345;K04345;K04345;K04345;K04345;K04345;K04345;K04345;K04345;K04345;…	GO:0005815//microtubule organizing center;GO:0031981//nuclear lumen;GO:0031988//membrane-bounded vesicle;GO:0034703//cation channel complex;GO:0044441//ciliary part;GO:0044444//cytoplasmic part;GO:0045202//synapse	GO:0004690//cyclic nucleotide-dependent protein kinase activity;GO:0019900//kinase binding;GO:0032550//purine ribonucleoside binding;GO:0044389//ubiquitin-like protein ligase binding;GO:0051018//protein kinase A binding	GO:0001678//cellular glucose homeostasis;GO:0001704//formation of primary germ layer;GO:0002220//innate immune response activating cell surface receptor signaling pathway;GO:0003006//developmental process involved in reproduction;GO:0003014//renal system process;GO:0006006//glucose metabolic process;GO:0006641//triglyceride metabolic process;GO:0006942//regulation of striated muscle contraction;G…
ncbi_102392374	ZNF558	PREDICTED: zinc finger protein 558-like isoform X1 [Bubalus bubalis]	-	-	-	-	GO:0044464//cell part	GO:0043169//cation binding	GO:0010468//regulation of gene expression
ncbi_102392377	SLC2A1	solute carrier family 2, facilitated glucose transporter member 1 [Bos taurus]	Human Diseases;Human Diseases;Organismal Systems;Organismal Systems;Environmental Information Processing;Human Diseases;Organismal Systems;Organismal Systems;Organismal Systems;Human Diseases;Human Diseases	Cancers;Infectious diseases;Endocrine system;Digestive system;Signal transduction;Endocrine and metabolic diseases;Endocrine system;Endocrine system;Endocrine system;Cancers;Cancers	ko05200//Pathways in cancer;ko05166//HTLV-I infection;ko04919//Thyroid hormone signaling pathway;ko04976//Bile secretion;ko04066//HIF-1 signaling pathway;ko04931//Insulin resistance;ko04922//Glucagon signaling pathway;ko04911//Insulin secretion;ko04920//Adipocytokine signaling pathway;ko05211//Renal cell carcinoma;ko05230//Central carbon metabolism in cancer	K07299;K07299;K07299;K07299;K07299;K07299;K07299;K07299;K07299;K07299;K07299	GO:0016021//integral component of membrane;GO:0030054//cell junction;GO:0030863//cortical cytoskeleton;GO:0031090//organelle membrane;GO:0044421//extracellular region part;GO:0044459//plasma membrane part;GO:0045120//pronucleus;GO:0048770//pigment granule;GO:0098589//membrane region	GO:0005355//glucose transmembrane transporter activity;GO:0019899//enzyme binding;GO:0051183//vitamin transporter activity	GO:0005988//lactose metabolic process;GO:0005996//monosaccharide metabolic process;GO:0006766//vitamin metabolic process;GO:0009267//cellular response to starvation;GO:0015711//organic anion transport;GO:0015758//glucose transport;GO:0015980//energy derivation by oxidation of organic compounds;GO:0050708//regulation of protein secretion;GO:0051704//multi-organism process;GO:0065003//macromolecula…
ncbi_102392379	NFAT5	PREDICTED: nuclear factor of activated T-cells 5 isoform X1 [Bubalus bubalis]	-	-	-	-	GO:0043231//intracellular membrane-bounded organelle	GO:0001071//nucleic acid binding transcription factor activity;GO:0003676//nucleic acid binding	GO:0006357//regulation of transcription from RNA polymerase II promoter;GO:0050848//regulation of calcium-mediated signaling
ncbi_102392395	TBL1XR1	F-box-like/WD repeat-containing protein TBL1XR1 [Bos taurus]	Environmental Information Processing;Environmental Information Processing	Signal transduction;Signal transduction	ko04310//Wnt signaling pathway;ko04013//MAPK signaling pathway - fly	K04508;K04508	-	-	-
ncbi_102392398	MYO10	PREDICTED: unconventional myosin-X isoform X1 [Bubalus bubalis]	Organismal Systems	Immune system	ko04666//Fc gamma R-mediated phagocytosis	K12559	GO:0015629//actin cytoskeleton;GO:0030175//filopodium;GO:0031252//cell leading edge;GO:0031253//cell projection membrane;GO:0044297//cell body;GO:0044444//cytoplasmic part	GO:0000146//microfilament motor activity;GO:0003779//actin binding;GO:0032550//purine ribonucleoside binding;GO:0042623//ATPase activity, coupled;GO:1901981//phosphatidylinositol phosphate binding	GO:0022407//regulation of cell-cell adhesion;GO:0022604//regulation of cell morphogenesis;GO:0060491//regulation of cell projection assembly;GO:1902582//single-organism intracellular transport
ncbi_102392408	Plec	PREDICTED: plectin isoform X5 [Bubalus bubalis]	-	-	-	-	-	-	-
ncbi_102392414	DOCK7	PREDICTED: dedicator of cytokinesis protein 7 isoform X1 [Bubalus bubalis]	-	-	-	-	GO:0005924//cell-substrate adherens junction;GO:0043234//protein complex	GO:0017048//Rho GTPase binding	GO:0001934//positive regulation of protein phosphorylation;GO:0030010//establishment of cell polarity;GO:0030097//hemopoiesis;GO:0043087//regulation of GTPase activity;GO:0048812//neuron projection morphogenesis
ncbi_102392425	MEF2B	PREDICTED: myocyte-specific enhancer factor 2B-like isoform X1 [Bos indicus]	Environmental Information Processing;Environmental Information Processing	Signal transduction;Signal transduction	ko04022//cGMP - PKG signaling pathway;ko04371//Apelin signaling pathway	K09261;K09261	GO:0043231//intracellular membrane-bounded organelle;GO:0043234//protein complex	GO:0000982//transcription factor activity, RNA polymerase II core promoter proximal region sequence-specific binding;GO:0003676//nucleic acid binding;GO:0019899//enzyme binding	GO:0006357//regulation of transcription from RNA polymerase II promoter
ncbi_102392442	MAST4	PREDICTED: microtubule-associated serine/threonine-protein kinase 4 [Bubalus bubalis]	-	-	-	-	-	GO:0004672//protein kinase activity;GO:0032550//purine ribonucleoside binding;GO:0046872//metal ion binding	GO:0006464//cellular protein modification process;GO:0006796//phosphate-containing compound metabolic process
ncbi_102392443	Ppp1r9b	PREDICTED: neurabin-2 [Bubalus bubalis]	-	-	-	-	GO:0030863//cortical cytoskeleton;GO:0031252//cell leading edge;GO:0031253//cell projection membrane;GO:0031981//nuclear lumen	GO:0008092//cytoskeletal protein binding;GO:0019903//protein phosphatase binding	GO:0001558//regulation of cell growth;GO:0007268//synaptic transmission;GO:0008277//regulation of G-protein coupled receptor protein signaling pathway;GO:0008283//cell proliferation;GO:0019932//second-messenger-mediated signaling;GO:0030031//cell projection assembly;GO:0030036//actin cytoskeleton organization;GO:0031175//neuron projection development;GO:0043278//response to morphine;GO:0048870//c…
ncbi_102392448	USP40	PREDICTED: LOW QUALITY PROTEIN: ubiquitin carboxyl-terminal hydrolase 40 [Bubalus bubalis]	-	-	-	-	-	-	-
ncbi_102392462	SSH1	PREDICTED: protein phosphatase Slingshot homolog 1 [Bubalus bubalis]	Cellular Processes;Organismal Systems	Cell motility;Development	ko04810//Regulation of actin cytoskeleton;ko04360//Axon guidance	K05766;K05766	-	-	-
ncbi_102392464	FAM120A	PREDICTED: constitutive coactivator of PPAR-gamma-like protein 1-like isoform X1 [Bubalus bubalis]	-	-	-	-	GO:0016020//membrane;GO:0044424//intracellular part	GO:0003723//RNA binding	-
ncbi_102392465	COL6A3	PREDICTED: collagen alpha-3(VI) chain isoform X1 [Bubalus bubalis]	Environmental Information Processing;Human Diseases;Cellular Processes;Organismal Systems;Environmental Information Processing	Signal transduction;Infectious diseases;Cellular community - eukaryotes;Digestive system;Signaling molecules and interaction	ko04151//PI3K-Akt signaling pathway;ko05165//Human papillomavirus infection;ko04510//Focal adhesion;ko04974//Protein digestion and absorption;ko04512//ECM-receptor interaction	K06238;K06238;K06238;K06238;K06238	GO:0005886//plasma membrane;GO:0031988//membrane-bounded vesicle;GO:0044421//extracellular region part	-	GO:0010466//negative regulation of peptidase activity
ncbi_102392473	PRMT2	PREDICTED: protein arginine N-methyltransferase 2 [Bubalus bubalis]	-	-	-	-	-	-	-
ncbi_102392495	PGK1	PREDICTED: phosphoglycerate kinase 1 [Bubalus bubalis]	Metabolism;Metabolism;Environmental Information Processing;Metabolism;Metabolism	Global and overview maps;Global and overview maps;Signal transduction;Global and overview maps;Carbohydrate metabolism	ko01100//Metabolic pathways;ko01200//Carbon metabolism;ko04066//HIF-1 signaling pathway;ko01230//Biosynthesis of amino acids;ko00010//Glycolysis / Gluconeogenesis	K00927;K00927;K00927;K00927;K00927	GO:0031988//membrane-bounded vesicle;GO:0044444//cytoplasmic part	GO:0016301//kinase activity;GO:0032550//purine ribonucleoside binding	GO:0006007//glucose catabolic process;GO:0006090//pyruvate metabolic process;GO:0006796//phosphate-containing compound metabolic process;GO:0030154//cell differentiation;GO:0051704//multi-organism process
ncbi_102392498	DNAJC13	PREDICTED: dnaJ homolog subfamily C member 13 [Bison bison bison]	-	-	-	-	GO:0005774//vacuolar membrane;GO:0031988//membrane-bounded vesicle	-	-
ncbi_102392502	CNKSR3	PREDICTED: connector enhancer of kinase suppressor of ras 3 isoform X2 [Bos taurus]	-	-	-	-	-	-	GO:0010646//regulation of cell communication
ncbi_102392548	SMYD3	PREDICTED: histone-lysine N-methyltransferase SMYD3 isoform X1 [Capra hircus]	-	-	-	-	GO:0043231//intracellular membrane-bounded organelle	GO:0000977//RNA polymerase II regulatory region sequence-specific DNA binding;GO:0001099//basal RNA polymerase II transcription machinery binding;GO:0016279//protein-lysine N-methyltransferase activity;GO:0043169//cation binding	GO:0001933//negative regulation of protein phosphorylation;GO:0001934//positive regulation of protein phosphorylation;GO:0006357//regulation of transcription from RNA polymerase II promoter;GO:0008104//protein localization;GO:0016571//histone methylation;GO:0034728//nucleosome organization;GO:0055002//striated muscle cell development;GO:0071385//cellular response to glucocorticoid stimulus
ncbi_102392562	VPS36	TPA: vacuolar protein sorting 36 [Bos taurus]	Cellular Processes	Transport and catabolism	ko04144//Endocytosis	K12190	GO:0000323//lytic vacuole;GO:0005768//endosome;GO:0031988//membrane-bounded vesicle	GO:0032182//ubiquitin-like protein binding;GO:1901981//phosphatidylinositol phosphate binding	GO:0008104//protein localization;GO:0010468//regulation of gene expression;GO:0034645//cellular macromolecule biosynthetic process;GO:0051234//establishment of localization
ncbi_102392568	RRAGB	PREDICTED: ras-related GTP-binding protein B isoform X1 [Camelus ferus]	Environmental Information Processing;Cellular Processes	Signal transduction;Transport and catabolism	ko04150//mTOR signaling pathway;ko04140//Autophagy - animal	K16185;K16185	GO:0000323//lytic vacuole;GO:0005774//vacuolar membrane	GO:0019001//guanyl nucleotide binding;GO:0032550//purine ribonucleoside binding	GO:0008104//protein localization;GO:0032006//regulation of TOR signaling;GO:0043200//response to amino acid
ncbi_102392580	KIAA0556	PREDICTED: protein KIAA0556 homolog isoform X1 [Bos indicus]	-	-	-	-	GO:0016020//membrane;GO:0043231//intracellular membrane-bounded organelle	-	-
ncbi_102392586	CDK19	PREDICTED: cyclin-dependent kinase 19 isoform X1 [Bubalus bubalis]	-	-	-	-	-	GO:0004674//protein serine/threonine kinase activity;GO:0032550//purine ribonucleoside binding	GO:0006464//cellular protein modification process;GO:0006796//phosphate-containing compound metabolic process;GO:0007049//cell cycle
ncbi_102392604	SYT17	PREDICTED: synaptotagmin-17 isoform X1 [Capra hircus]	-	-	-	-	-	-	-
ncbi_102392608	ENPP2	PREDICTED: ectonucleotide pyrophosphatase/phosphodiesterase family member 2 isoform X10 [Ovis aries musimon]	Metabolism	Lipid metabolism	ko00565//Ether lipid metabolism	K01122	GO:0044421//extracellular region part	GO:0001871//pattern binding;GO:0004527//exonuclease activity;GO:0004620//phospholipase activity;GO:0008081//phosphoric diester hydrolase activity;GO:0016462//pyrophosphatase activity;GO:0038024//cargo receptor activity;GO:0046914//transition metal ion binding	GO:0002376//immune system process;GO:0006644//phospholipid metabolic process;GO:0006897//endocytosis;GO:0016477//cell migration;GO:0022603//regulation of anatomical structure morphogenesis;GO:0042221//response to chemical;GO:0046164//alcohol catabolic process;GO:0090304//nucleic acid metabolic process
ncbi_102392616	EPSTI1	PREDICTED: epithelial-stromal interaction protein 1 isoform X1 [Capra hircus]	-	-	-	-	-	-	-
ncbi_102392628	ZNF471	PREDICTED: LOW QUALITY PROTEIN: zinc finger protein 471-like [Bubalus bubalis]	-	-	-	-	-	-	-
ncbi_102392640	TDRD3	PREDICTED: tudor domain-containing protein 3-like isoform X1 [Bubalus bubalis]	-	-	-	-	GO:0043231//intracellular membrane-bounded organelle;GO:0043234//protein complex	GO:0003712//transcription cofactor activity;GO:0003723//RNA binding;GO:0042393//histone binding	GO:0006325//chromatin organization;GO:2001141//regulation of RNA biosynthetic process
ncbi_102392645	Rfwd2	PREDICTED: E3 ubiquitin-protein ligase RFWD2 isoform X1 [Capra hircus]	Genetic Information Processing;Cellular Processes	Folding, sorting and degradation;Cell growth and death	ko04120//Ubiquitin mediated proteolysis;ko04115//p53 signaling pathway	K10143;K10143	GO:0005815//microtubule organizing center;GO:0005924//cell-substrate adherens junction	GO:0004842//ubiquitin-protein transferase activity;GO:0046914//transition metal ion binding	GO:0009314//response to radiation;GO:0031331//positive regulation of cellular catabolic process;GO:0032446//protein modification by small protein conjugation
ncbi_102392660	GABPA	PREDICTED: LOW QUALITY PROTEIN: GA-binding protein alpha chain [Bubalus bubalis]	-	-	-	-	GO:0000785//chromatin;GO:0043231//intracellular membrane-bounded organelle	GO:0000977//RNA polymerase II regulatory region sequence-specific DNA binding;GO:0000982//transcription factor activity, RNA polymerase II core promoter proximal region sequence-specific binding;GO:0046983//protein dimerization activity	GO:0006357//regulation of transcription from RNA polymerase II promoter;GO:0043009//chordate embryonic development;GO:0045638//negative regulation of myeloid cell differentiation
ncbi_102392662	SETDB2	PREDICTED: histone-lysine N-methyltransferase SETDB2 isoform X1 [Bubalus bubalis]	Metabolism	Amino acid metabolism	ko00310//Lysine degradation	K18494	GO:0043231//intracellular membrane-bounded organelle;GO:0043232//intracellular non-membrane-bounded organelle	GO:0018024//histone-lysine N-methyltransferase activity;GO:0046914//transition metal ion binding	GO:0000280//nuclear division;GO:0034968//histone lysine methylation
ncbi_102392672	YAP1	PREDICTED: transcriptional coactivator YAP1 isoform X1 [Capra hircus]	Environmental Information Processing;Environmental Information Processing;Environmental Information Processing	Signal transduction;Signal transduction;Signal transduction	ko04390//Hippo signaling pathway;ko04391//Hippo signaling pathway -fly;ko04392//Hippo signaling pathway - multiple species	K16687;K16687;K16687	GO:0031981//nuclear lumen;GO:0043234//protein complex;GO:0044444//cytoplasmic part	GO:0000977//RNA polymerase II regulatory region sequence-specific DNA binding;GO:0003712//transcription cofactor activity;GO:0005515//protein binding	GO:0006352//DNA-templated transcription, initiation;GO:0006357//regulation of transcription from RNA polymerase II promoter;GO:0007498//mesoderm development;GO:0009913//epidermal cell differentiation;GO:0010332//response to gamma radiation;GO:0010720//positive regulation of cell development;GO:0019827//stem cell population maintenance;GO:0030177//positive regulation of Wnt signaling pathway;GO:00…
ncbi_102392678	POC1B	PREDICTED: POC1 centriolar protein homolog B isoform X1 [Bubalus bubalis]	-	-	-	-	GO:0005815//microtubule organizing center	-	GO:0010927//cellular component assembly involved in morphogenesis
ncbi_102392692	CTDSP1	PREDICTED: carboxy-terminal domain RNA polymerase II polypeptide A small phosphatase 1 isoform X1 [Bos taurus]	-	-	-	-	GO:0031988//membrane-bounded vesicle;GO:0043231//intracellular membrane-bounded organelle	GO:0004722//protein serine/threonine phosphatase activity;GO:0043169//cation binding	GO:0000082//G1/S transition of mitotic cell cycle;GO:0001932//regulation of protein phosphorylation;GO:0006355//regulation of transcription, DNA-templated;GO:0010721//negative regulation of cell development
ncbi_102392702	RUNX1	PREDICTED: runt-related transcription factor 1 isoform X1 [Equus caballus]	Human Diseases;Human Diseases;Cellular Processes;Organismal Systems;Human Diseases;Human Diseases	Cancers;Cancers;Cellular community - eukaryotes;Immune system;Cancers;Cancers	ko05200//Pathways in cancer;ko05202//Transcriptional misregulation in cancers;ko04530//Tight junction;ko04659//Th17 cell differentiation;ko05220//Chronic myeloid leukemia;ko05221//Acute myeloid leukemia	K08367;K08367;K08367;K08367;K08367;K08367	-	-	-
ncbi_102392714	TRMU	PREDICTED: mitochondrial tRNA-specific 2-thiouridylase 1 isoform X2 [Bubalus bubalis]	Genetic Information Processing	Folding, sorting and degradation	ko04122//Sulfur relay system	K00566	-	GO:0016741//transferase activity, transferring one-carbon groups;GO:0016782//transferase activity, transferring sulfur-containing groups;GO:0043169//cation binding	GO:0006399//tRNA metabolic process
ncbi_102392717	HIF1A	hypoxia-inducible factor 1-alpha [Bos taurus]	Human Diseases;Human Diseases;Human Diseases;Cellular Processes;Organismal Systems;Environmental Information Processing;Organismal Systems;Human Diseases;Organismal Systems;Human Diseases;Human Diseases;Cellular Processes	Cancers;Cancers;Infectious diseases;Transport and catabolism;Endocrine system;Signal transduction;Immune system;Cancers;Aging;Cancers;Cancers;Transport and catabolism	ko05200//Pathways in cancer;ko05205//Proteoglycans in cancer;ko05167//Kaposi sarcoma-associated herpesvirus infection;ko04140//Autophagy - animal;ko04919//Thyroid hormone signaling pathway;ko04066//HIF-1 signaling pathway;ko04659//Th17 cell differentiation;ko05231//Choline metabolism in cancer;ko04212//Longevity regulating pathway - worm;ko05211//Renal cell carcinoma;ko05230//Central carbon metab…	K08268;K08268;K08268;K08268;K08268;K08268;K08268;K08268;K08268;K08268;K08268;K08268	GO:0005929//cilium;GO:0016604//nuclear body;GO:0043232//intracellular non-membrane-bounded organelle;GO:0043234//protein complex;GO:0044444//cytoplasmic part	GO:0000982//transcription factor activity, RNA polymerase II core promoter proximal region sequence-specific binding;GO:0000989//transcription factor activity, transcription factor binding;GO:0003677//DNA binding;GO:0019900//kinase binding;GO:0031072//heat shock protein binding;GO:0044389//ubiquitin-like protein ligase binding;GO:0046983//protein dimerization activity;GO:0051427//hormone receptor…	GO:0000904//cell morphogenesis involved in differentiation;GO:0001568//blood vessel development;GO:0001666//response to hypoxia;GO:0001782//B cell homeostasis;GO:0001819//positive regulation of cytokine production;GO:0002069//columnar/cuboidal epithelial cell maturation;GO:0003006//developmental process involved in reproduction;GO:0003143//embryonic heart tube morphogenesis;GO:0003206//cardiac ch…
ncbi_102392742	NOP58	PREDICTED: nucleolar protein 58 isoform X1 [Bos taurus]	Genetic Information Processing	Translation	ko03008//Ribosome biogenesis in eukaryotes	K14565	-	-	-
ncbi_102392775	ST7	suppressor of tumorigenicity 7 protein [Ovis aries]	-	-	-	-	GO:0031224//intrinsic component of membrane	-	-
ncbi_102392807	ZC2HC1A	PREDICTED: zinc finger C2HC domain-containing protein 1A [Bubalus bubalis]	-	-	-	-	-	-	-
ncbi_102392811	SPARC	PREDICTED: SPARC [Bubalus bubalis]	-	-	-	-	GO:0030667//secretory granule membrane;GO:0034774//secretory granule lumen;GO:0044420//extracellular matrix component;GO:0044421//extracellular region part;GO:0044428//nuclear part	GO:0032403//protein complex binding;GO:0046872//metal ion binding	GO:0001101//response to acid chemical;GO:0001501//skeletal system development;GO:0001775//cell activation;GO:0001936//regulation of endothelial cell proliferation;GO:0002237//response to molecule of bacterial origin;GO:0006887//exocytosis;GO:0006897//endocytosis;GO:0007599//hemostasis;GO:0009611//response to wounding;GO:0009628//response to abiotic stimulus;GO:0010038//response to metal ion;GO:00…
ncbi_102392821	MAP2K5	dual specificity mitogen-activated protein kinase kinase 5 [Bos taurus]	Environmental Information Processing;Organismal Systems;Human Diseases;Organismal Systems;Cellular Processes	Signal transduction;Endocrine system;Cardiovascular diseases;Nervous system;Cellular community - eukaryotes	ko04010//MAPK signaling pathway;ko04921//Oxytocin signaling pathway;ko05418//Fluid shear stress and atherosclerosis;ko04722//Neurotrophin signaling pathway;ko04540//Gap junction	K04463;K04463;K04463;K04463;K04463	-	-	-
ncbi_102392822	RAPGEF1	PREDICTED: rap guanine nucleotide exchange factor 1 isoform X4 [Bos taurus]	Environmental Information Processing;Cellular Processes;Organismal Systems;Organismal Systems;Human Diseases	Signal transduction;Cellular community - eukaryotes;Endocrine system;Nervous system;Cancers	ko04015//Rap1 signaling pathway;ko04510//Focal adhesion;ko04910//Insulin signaling pathway;ko04722//Neurotrophin signaling pathway;ko05211//Renal cell carcinoma	K06277;K06277;K06277;K06277;K06277	GO:0005768//endosome	GO:0005088//Ras guanyl-nucleotide exchange factor activity	GO:0001885//endothelial cell development;GO:0007169//transmembrane receptor protein tyrosine kinase signaling pathway;GO:0008285//negative regulation of cell proliferation;GO:0010975//regulation of neuron projection development;GO:0030178//negative regulation of Wnt signaling pathway;GO:0038179//neurotrophin signaling pathway;GO:0043087//regulation of GTPase activity;GO:0043409//negative regulati…
ncbi_102392830	HERC3	probable E3 ubiquitin-protein ligase HERC3 [Bos taurus]	Genetic Information Processing	Folding, sorting and degradation	ko04120//Ubiquitin mediated proteolysis	K10614	-	-	-
ncbi_102392837	LY96	lymphocyte antigen 96 precursor [Bubalus bubalis]	Organismal Systems;Human Diseases;Human Diseases;Environmental Information Processing;Human Diseases	Immune system;Infectious diseases;Infectious diseases;Signal transduction;Infectious diseases	ko04620//Toll-like receptor signaling pathway;ko05145//Toxoplasmosis;ko05130//Pathogenic Escherichia coli infection;ko04064//NF-kappa B signaling pathway;ko05133//Pertussis	K05400;K05400;K05400;K05400;K05400	GO:0016021//integral component of membrane;GO:0044421//extracellular region part	-	GO:0002833//positive regulation of response to biotic stimulus;GO:0006952//defense response;GO:0007166//cell surface receptor signaling pathway;GO:0032490//detection of molecule of bacterial origin
ncbi_102392838	ARID1B	PREDICTED: AT-rich interactive domain-containing protein 1B isoform X1 [Capra hircus]	Organismal Systems;Human Diseases	Environmental adaptation;Cancers	ko04714//Thermogenesis;ko05225//Hepatocellular carcinoma	K11653;K11653	GO:0031981//nuclear lumen;GO:0090544//BAF-type complex	GO:0003676//nucleic acid binding;GO:0003712//transcription cofactor activity	GO:0006338//chromatin remodeling;GO:0010468//regulation of gene expression;GO:0034645//cellular macromolecule biosynthetic process;GO:0048731//system development
ncbi_102392844	Samd8	PREDICTED: sphingomyelin synthase-related protein 1 isoform X1 [Bubalus bubalis]	-	-	-	-	-	-	GO:0006672//ceramide metabolic process;GO:0034248//regulation of cellular amide metabolic process
ncbi_102392845	Npnt	PREDICTED: nephronectin isoform X1 [Bubalus bubalis]	Environmental Information Processing	Signaling molecules and interaction	ko04512//ECM-receptor interaction	K06824	GO:0008305//integrin complex;GO:0031988//membrane-bounded vesicle;GO:0043292//contractile fiber;GO:0044420//extracellular matrix component	GO:0005102//receptor binding;GO:0046872//metal ion binding	GO:0006940//regulation of smooth muscle contraction;GO:0008104//protein localization;GO:0010692//regulation of alkaline phosphatase activity;GO:0010810//regulation of cell-substrate adhesion;GO:0016337//single organismal cell-cell adhesion;GO:0017015//regulation of transforming growth factor beta receptor signaling pathway;GO:0034612//response to tumor necrosis factor;GO:0043062//extracellular st…
ncbi_102392848	HEATR5A	PREDICTED: probable D-tyrosyl-tRNA(Tyr) deacylase 2-like isoform X1 [Bubalus bubalis]	-	-	-	-	-	-	-
ncbi_102392849	PDGFC	PREDICTED: platelet-derived growth factor C isoform X1 [Bubalus bubalis]	Environmental Information Processing;Environmental Information Processing;Environmental Information Processing;Cellular Processes;Environmental Information Processing;Cellular Processes;Environmental Information Processing;Human Diseases;Human Diseases;Cellular Processes;Human Diseases;Human Diseases	Signal transduction;Signal transduction;Signal transduction;Cell motility;Signal transduction;Cellular community - eukaryotes;Signal transduction;Cancers;Cancers;Cellular community - eukaryotes;Drug resistance;Cancers	ko04151//PI3K-Akt signaling pathway;ko04010//MAPK signaling pathway;ko04014//Ras signaling pathway;ko04810//Regulation of actin cytoskeleton;ko04015//Rap1 signaling pathway;ko04510//Focal adhesion;ko04072//Phospholipase D signaling pathway;ko05215//Prostate cancer;ko05231//Choline metabolism in cancer;ko04540//Gap junction;ko01521//EGFR tyrosine kinase inhibitor resistance;ko05218//Melanoma	K05450;K05450;K05450;K05450;K05450;K05450;K05450;K05450;K05450;K05450;K05450;K05450	GO:0016020//membrane;GO:0031988//membrane-bounded vesicle;GO:0044421//extracellular region part;GO:0044424//intracellular part	GO:0005102//receptor binding;GO:0046983//protein dimerization activity	GO:0006275//regulation of DNA replication;GO:0007169//transmembrane receptor protein tyrosine kinase signaling pathway;GO:0008284//positive regulation of cell proliferation;GO:0009653//anatomical structure morphogenesis;GO:0032147//activation of protein kinase activity;GO:0043200//response to amino acid;GO:0044767//single-organism developmental process
ncbi_102392854	Ccdc15	PREDICTED: coiled-coil domain-containing protein 15 isoform X1 [Bison bison bison]	-	-	-	-	-	-	-
ncbi_102392868	MARK1	PREDICTED: serine/threonine-protein kinase MARK1 isoform X1 [Capra hircus]	-	-	-	-	-	GO:0004672//protein kinase activity;GO:0032550//purine ribonucleoside binding	GO:0006464//cellular protein modification process;GO:0006796//phosphate-containing compound metabolic process
ncbi_102392889	AGAP1	PREDICTED: arf-GAP with GTPase, ANK repeat and PH domain-containing protein 1 isoform X1 [Capra hircus]	Cellular Processes	Transport and catabolism	ko04144//Endocytosis	K12491	GO:0044464//cell part	GO:0008289//lipid binding;GO:0032550//purine ribonucleoside binding;GO:0046914//transition metal ion binding	GO:0035556//intracellular signal transduction
ncbi_102392894	RTKN2	PREDICTED: rhotekin-2 isoform X2 [Bubalus bubalis]	-	-	-	-	-	-	GO:0042127//regulation of cell proliferation;GO:0048534//hematopoietic or lymphoid organ development
ncbi_102392908	GFPT1	PREDICTED: glutamine--fructose-6-phosphate aminotransferase [isomerizing] 1 isoform X1 [Bubalus bubalis]	Metabolism;Human Diseases;Metabolism;Metabolism	Global and overview maps;Endocrine and metabolic diseases;Carbohydrate metabolism;Amino acid metabolism	ko01100//Metabolic pathways;ko04931//Insulin resistance;ko00520//Amino sugar and nucleotide sugar metabolism;ko00250//Alanine, aspartate and glutamate metabolism	K00820;K00820;K00820;K00820	GO:0031988//membrane-bounded vesicle;GO:0044444//cytoplasmic part	GO:0031406//carboxylic acid binding;GO:0070548//L-glutamine aminotransferase activity	GO:0005979//regulation of glycogen biosynthetic process;GO:0006041//glucosamine metabolic process;GO:0006047//UDP-N-acetylglucosamine metabolic process;GO:0006487//protein N-linked glycosylation;GO:0007623//circadian rhythm;GO:0009064//glutamine family amino acid metabolic process;GO:0030968//endoplasmic reticulum unfolded protein response;GO:0032075//positive regulation of nuclease activity;GO:0…
ncbi_102392913	SOS1	TPA: son of sevenless homolog 1 [Bos taurus]	Human Diseases;Environmental Information Processing;Human Diseases;Environmental Information Processing;Human Diseases;Environmental Information Processing;Human Diseases;Organismal Systems;Cellular Processes;Human Diseases;Cellular Processes;Environmental Information Processing;Organismal Systems;Organismal Systems;Human Diseases;Human Diseases;Human Diseases;Human Diseases;Environmental Informa…	Cancers;Signal transduction;Infectious diseases;Signal transduction;Infectious diseases;Signal transduction;Substance dependence;Environmental adaptation;Cell motility;Cancers;Cellular community - eukaryotes;Signal transduction;Immune system;Immune system;Cancers;Cancers;Cancers;Cancers;Signal transduction;Endocrine system;Infectious diseases;Endocrine system;Endocrine system;Signal transduction;…	ko05200//Pathways in cancer;ko04151//PI3K-Akt signaling pathway;ko05165//Human papillomavirus infection;ko04010//MAPK signaling pathway;ko05163//Human cytomegalovirus infection;ko04014//Ras signaling pathway;ko05034//Alcoholism;ko04714//Thermogenesis;ko04810//Regulation of actin cytoskeleton;ko05205//Proteoglycans in cancer;ko04510//Focal adhesion;ko04630//Jak-STAT signaling pathway;ko04062//Chem…	K03099;K03099;K03099;K03099;K03099;K03099;K03099;K03099;K03099;K03099;K03099;K03099;K03099;K03099;K03099;K03099;K03099;K03099;K03099;K03099;K03099;K03099;K03099;K03099;K03099;K03099;K03099;K03099;K03099;K03099;K03099;K03099;K03099;K03099;K03099;K03099;K03099;K03099;K03099;K03099;K03099;K03099;K03099;K03099;K03099;K03099	GO:0044464//cell part	GO:0003676//nucleic acid binding;GO:0005088//Ras guanyl-nucleotide exchange factor activity;GO:0046983//protein dimerization activity	GO:0043087//regulation of GTPase activity
ncbi_102392918	ARHGAP32	PREDICTED: rho GTPase-activating protein 32 isoform X1 [Bubalus bubalis]	-	-	-	-	GO:0005856//cytoskeleton;GO:0044444//cytoplasmic part	GO:0005543//phospholipid binding	GO:0050794//regulation of cellular process
ncbi_102392929	FBXO38	PREDICTED: F-box only protein 38 isoform X1 [Bubalus bubalis]	-	-	-	-	-	-	-
ncbi_102392932	LACC1	PREDICTED: laccase domain-containing protein 1 [Bubalus bubalis]	-	-	-	-	-	-	-
ncbi_102392943	TMEM55A	PREDICTED: type 2 phosphatidylinositol 4,5-bisphosphate 4-phosphatase [Bubalus bubalis]	Environmental Information Processing	Signal transduction	ko04070//Phosphatidylinositol signaling system	K13084	GO:0000323//lytic vacuole;GO:0010008//endosome membrane;GO:0031224//intrinsic component of membrane	GO:0003824//catalytic activity	-
ncbi_102392945	ATG2B	PREDICTED: autophagy-related protein 2 homolog B isoform X1 [Bubalus bubalis]	Cellular Processes;Cellular Processes	Transport and catabolism;Transport and catabolism	ko04140//Autophagy - animal;ko04136//Autophagy - other eukaryotes	K17906;K17906	-	-	-
ncbi_102392953	HEATR5B	PREDICTED: HEAT repeat-containing protein 5B isoform X1 [Bubalus bubalis]	-	-	-	-	GO:0031988//membrane-bounded vesicle	-	-
ncbi_102392955	PDE8B	PREDICTED: high affinity cAMP-specific and IBMX-insensitive 3',5'-cyclic phosphodiesterase 8B isoform X1 [Capra hircus]	Metabolism;Human Diseases;Human Diseases;Organismal Systems	Nucleotide metabolism;Endocrine and metabolic diseases;Substance dependence;Endocrine system	ko00230//Purine metabolism;ko04934//Cushing syndrome;ko05032//Morphine addiction;ko04927//Cortisol synthesis and secretion	K18437;K18437;K18437;K18437	-	GO:0004114//3',5'-cyclic-nucleotide phosphodiesterase activity;GO:0043169//cation binding;GO:0060089//molecular transducer activity	GO:0002209//behavioral defense response;GO:0007612//learning;GO:0007632//visual behavior;GO:0010894//negative regulation of steroid biosynthetic process;GO:0035556//intracellular signal transduction;GO:0050796//regulation of insulin secretion;GO:0050905//neuromuscular process
ncbi_102392956	KCTD9	PREDICTED: BTB/POZ domain-containing protein KCTD9 [Lipotes vexillifer]	-	-	-	-	-	-	-
ncbi_102392965	CACHD1	PREDICTED: VWFA and cache domain-containing protein 1-like [Bubalus bubalis]	-	-	-	-	-	-	-
ncbi_102392968	GATA4	transcription factor GATA-4 [Bos taurus]	Cellular Processes;Environmental Information Processing;Cellular Processes;Organismal Systems	Cellular community - eukaryotes;Signal transduction;Cell growth and death;Endocrine system	ko04530//Tight junction;ko04022//cGMP - PKG signaling pathway;ko04218//Cellular senescence;ko04919//Thyroid hormone signaling pathway	K09183;K09183;K09183;K09183	GO:0043231//intracellular membrane-bounded organelle	GO:0000977//RNA polymerase II regulatory region sequence-specific DNA binding;GO:0000981//RNA polymerase II transcription factor activity, sequence-specific DNA binding;GO:0003712//transcription cofactor activity;GO:0046332//SMAD binding;GO:0046914//transition metal ion binding	GO:0001101//response to acid chemical;GO:0001704//formation of primary germ layer;GO:0001819//positive regulation of cytokine production;GO:0002065//columnar/cuboidal epithelial cell differentiation;GO:0003143//embryonic heart tube morphogenesis;GO:0003181//atrioventricular valve morphogenesis;GO:0003208//cardiac ventricle morphogenesis;GO:0003299//muscle hypertrophy in response to stress;GO:0006…
ncbi_102392988	Habp4	PREDICTED: intracellular hyaluronan-binding protein 4 [Ovis aries musimon]	-	-	-	-	GO:0044449//contractile fiber part	-	GO:0009612//response to mechanical stimulus;GO:0051100//negative regulation of binding
ncbi_102392999	SIX4	PREDICTED: LOW QUALITY PROTEIN: homeobox protein SIX4 [Bubalus bubalis]	Human Diseases	Cancers	ko05202//Transcriptional misregulation in cancers	K15615	GO:0043231//intracellular membrane-bounded organelle	GO:0001071//nucleic acid binding transcription factor activity;GO:0003677//DNA binding	GO:0006357//regulation of transcription from RNA polymerase II promoter;GO:0007423//sensory organ development;GO:0007530//sex determination;GO:0008104//protein localization;GO:0008406//gonad development;GO:0014812//muscle cell migration;GO:0014902//myotube differentiation;GO:0022008//neurogenesis;GO:0031032//actomyosin structure organization;GO:0040019//positive regulation of embryonic developmen…
ncbi_102393003	LNP	PREDICTED: protein lunapark isoform X1 [Bubalus bubalis]	-	-	-	-	-	-	-
ncbi_102393020	FBXL20	PREDICTED: F-box/LRR-repeat protein 20 isoform X2 [Homo sapiens]	-	-	-	-	GO:0044424//intracellular part	GO:0005488//binding	-
ncbi_102393024	SLC25A40	PREDICTED: solute carrier family 25 member 40 isoform X1 [Bubalus bubalis]	-	-	-	-	GO:0019866//organelle inner membrane;GO:0031224//intrinsic component of membrane	-	GO:0044763//single-organism cellular process;GO:0051234//establishment of localization
ncbi_102393031	ARMC10	PREDICTED: armadillo repeat-containing protein 10 [Bubalus bubalis]	-	-	-	-	-	-	-
ncbi_102393033	UBXN2A	PREDICTED: UBX domain-containing protein 2A isoform X1 [Bubalus bubalis]	-	-	-	-	GO:0043231//intracellular membrane-bounded organelle;GO:0044444//cytoplasmic part	GO:0005102//receptor binding	GO:0009894//regulation of catabolic process;GO:0016043//cellular component organization;GO:1903320//regulation of protein modification by small protein conjugation or removal
ncbi_102393042	BACH1	PREDICTED: transcription regulator protein BACH1 [Bubalus bubalis]	-	-	-	-	GO:0043231//intracellular membrane-bounded organelle;GO:0044444//cytoplasmic part	GO:0000977//RNA polymerase II regulatory region sequence-specific DNA binding;GO:0000982//transcription factor activity, RNA polymerase II core promoter proximal region sequence-specific binding;GO:0001227//transcriptional repressor activity, RNA polymerase II transcription regulatory region sequence-specific binding;GO:0001228//transcriptional activator activity, RNA polymerase II transcription …	GO:0043618//regulation of transcription from RNA polymerase II promoter in response to stress
ncbi_102393048	TRIM5	PREDICTED: tripartite motif-containing protein 5-like isoform X1 [Bubalus bubalis]	-	-	-	-	-	GO:0046914//transition metal ion binding	-
ncbi_102393074	FASTKD1	PREDICTED: FAST kinase domain-containing protein 1 isoform X1 [Bubalus bubalis]	-	-	-	-	GO:0043231//intracellular membrane-bounded organelle	GO:0003723//RNA binding	GO:0006464//cellular protein modification process
ncbi_102393086	TXNIP	thioredoxin-interacting protein [Bos taurus]	-	-	-	-	GO:0044424//intracellular part	GO:0030234//enzyme regulator activity;GO:0044389//ubiquitin-like protein ligase binding	GO:0002347//response to tumor cell;GO:0006886//intracellular protein transport;GO:0006950//response to stress;GO:0007169//transmembrane receptor protein tyrosine kinase signaling pathway;GO:0009892//negative regulation of metabolic process;GO:0009913//epidermal cell differentiation;GO:0010468//regulation of gene expression;GO:0034645//cellular macromolecule biosynthetic process;GO:0048523//negati…
ncbi_102393097	NCAPG	PREDICTED: condensin complex subunit 3 isoform X1 [Bubalus bubalis]	-	-	-	-	GO:0000793//condensed chromosome;GO:0005815//microtubule organizing center	-	GO:0022402//cell cycle process
ncbi_102393101	TCF7L2	PREDICTED: transcription factor 7-like 2 isoform X3 [Capra hircus]	Human Diseases;Human Diseases;Human Diseases;Human Diseases;Human Diseases;Human Diseases;Environmental Information Processing;Environmental Information Processing;Human Diseases;Organismal Systems;Human Diseases;Human Diseases;Cellular Processes;Human Diseases;Human Diseases;Human Diseases;Human Diseases	Cancers;Infectious diseases;Cancers;Endocrine and metabolic diseases;Cancers;Cancers;Signal transduction;Signal transduction;Cancers;Endocrine system;Cancers;Cardiovascular diseases;Cellular community - eukaryotes;Cancers;Cancers;Cancers;Cancers	ko05200//Pathways in cancer;ko05165//Human papillomavirus infection;ko05225//Hepatocellular carcinoma;ko04934//Cushing syndrome;ko05224//Breast cancer;ko05226//Gastric cancer;ko04390//Hippo signaling pathway;ko04310//Wnt signaling pathway;ko05215//Prostate cancer;ko04916//Melanogenesis;ko05210//Colorectal cancer;ko05412//Arrhythmogenic right ventricular cardiomyopathy (ARVC);ko04520//Adherens jun…	K04491;K04491;K04491;K04491;K04491;K04491;K04491;K04491;K04491;K04491;K04491;K04491;K04491;K04491;K04491;K04491;K04491	-	-	-
ncbi_102393114	MCM3AP	PREDICTED: 80 kDa MCM3-associated protein isoform X1 [Bubalus bubalis]	-	-	-	-	GO:0044444//cytoplasmic part	-	-
ncbi_102393128	DMTF1	PREDICTED: cyclin-D-binding Myb-like transcription factor 1 isoform X1 [Bubalus bubalis]	-	-	-	-	GO:0043231//intracellular membrane-bounded organelle	GO:0005488//binding	-
ncbi_102393152	NOP14	PREDICTED: nucleolar protein 14 [Bubalus bubalis]	-	-	-	-	-	-	-
ncbi_102393153	Cep72	PREDICTED: centrosomal protein of 72 kDa isoform X1 [Bubalus bubalis]	-	-	-	-	-	GO:0005515//protein binding	GO:0000226//microtubule cytoskeleton organization;GO:0034629//cellular protein complex localization
ncbi_102393155	NEK9	PREDICTED: serine/threonine-protein kinase Nek9 [Bubalus bubalis]	-	-	-	-	GO:0031224//intrinsic component of membrane	GO:0004672//protein kinase activity;GO:0019900//kinase binding;GO:0032550//purine ribonucleoside binding	GO:0006464//cellular protein modification process;GO:0051234//establishment of localization
ncbi_102393162	TM6SF1	PREDICTED: transmembrane 6 superfamily member 1 isoform X1 [Bubalus bubalis]	-	-	-	-	GO:0005774//vacuolar membrane;GO:0031224//intrinsic component of membrane	-	-
ncbi_102393178	Plxdc2	PREDICTED: plexin domain-containing protein 2 isoform X1 [Bos indicus]	-	-	-	-	GO:0031224//intrinsic component of membrane;GO:0031988//membrane-bounded vesicle	-	GO:0044707//single-multicellular organism process
ncbi_102393180	TCP11L1	PREDICTED: T-complex protein 11-like protein 1 isoform X1 [Bubalus bubalis]	-	-	-	-	-	-	-
ncbi_102393213	FAM35A	PREDICTED: protein FAM35A isoform X1 [Bubalus bubalis]	-	-	-	-	-	-	-
ncbi_102393216	GAS2	PREDICTED: growth arrest-specific protein 2 isoform X4 [Bubalus bubalis]	-	-	-	-	-	-	GO:0012501//programmed cell death;GO:0022402//cell cycle process
ncbi_102393218	MOGS	PREDICTED: mannosyl-oligosaccharide glucosidase [Bubalus bubalis]	Metabolism;Genetic Information Processing;Metabolism	Global and overview maps;Folding, sorting and degradation;Glycan biosynthesis and metabolism	ko01100//Metabolic pathways;ko04141//Protein processing in endoplasmic reticulum;ko00510//N-Glycan biosynthesis	K01228;K01228;K01228	GO:0031988//membrane-bounded vesicle	GO:0015926//glucosidase activity	GO:0044723//single-organism carbohydrate metabolic process
ncbi_102393237	TMED4	PREDICTED: transmembrane emp24 domain-containing protein 4 [Pantholops hodgsonii]	-	-	-	-	GO:0031224//intrinsic component of membrane;GO:0031988//membrane-bounded vesicle	-	GO:0043122//regulation of I-kappaB kinase/NF-kappaB signaling;GO:0051234//establishment of localization
ncbi_102393240	ARFIP1	PREDICTED: arfaptin-1 isoform X4 [Bubalus bubalis]	-	-	-	-	GO:0000139//Golgi membrane	GO:0005515//protein binding;GO:1901981//phosphatidylinositol phosphate binding	GO:0051223//regulation of protein transport
ncbi_102393251	KIAA1524	PREDICTED: protein CIP2A isoform X1 [Bubalus bubalis]	-	-	-	-	GO:0016020//membrane	-	GO:0008284//positive regulation of cell proliferation;GO:0048232//male gamete generation
ncbi_102393253	DNAH9	PREDICTED: dynein heavy chain 9, axonemal isoform X2 [Bison bison bison]	Human Diseases	Neurodegenerative diseases	ko05016//Huntington disease	K10408	GO:0005875//microtubule associated complex;GO:0044441//ciliary part	GO:0003774//motor activity;GO:0032550//purine ribonucleoside binding	GO:0007017//microtubule-based process
ncbi_102393273	FGF2	PREDICTED: fibroblast growth factor 2 [Bubalus bubalis]	Human Diseases;Environmental Information Processing;Environmental Information Processing;Environmental Information Processing;Cellular Processes;Human Diseases;Environmental Information Processing;Human Diseases;Human Diseases;Human Diseases;Cellular Processes;Human Diseases;Human Diseases	Cancers;Signal transduction;Signal transduction;Signal transduction;Cell motility;Cancers;Signal transduction;Infectious diseases;Cancers;Cancers;Cellular community - eukaryotes;Drug resistance;Cancers	ko05200//Pathways in cancer;ko04151//PI3K-Akt signaling pathway;ko04010//MAPK signaling pathway;ko04014//Ras signaling pathway;ko04810//Regulation of actin cytoskeleton;ko05205//Proteoglycans in cancer;ko04015//Rap1 signaling pathway;ko05167//Kaposi sarcoma-associated herpesvirus infection;ko05224//Breast cancer;ko05226//Gastric cancer;ko04550//Signaling pathways regulating pluripotency of stem c…	K18497;K18497;K18497;K18497;K18497;K18497;K18497;K18497;K18497;K18497;K18497;K18497;K18497	GO:0043231//intracellular membrane-bounded organelle;GO:0044421//extracellular region part;GO:0044444//cytoplasmic part	GO:0003713//transcription coactivator activity;GO:0005539//glycosaminoglycan binding;GO:0032550//purine ribonucleoside binding;GO:0070851//growth factor receptor binding	GO:0001936//regulation of endothelial cell proliferation;GO:0002067//glandular epithelial cell differentiation;GO:0003156//regulation of organ formation;GO:0006027//glycosaminoglycan catabolic process;GO:0006357//regulation of transcription from RNA polymerase II promoter;GO:0006952//defense response;GO:0007049//cell cycle;GO:0007264//small GTPase mediated signal transduction;GO:0008284//positive…
ncbi_102393280	MTMR9	PREDICTED: myotubularin-related protein 9 [Bos mutus]	-	-	-	-	GO:0044424//intracellular part	GO:0042578//phosphoric ester hydrolase activity	GO:0019222//regulation of metabolic process
ncbi_102393297	AAED1	PREDICTED: thioredoxin-like protein AAED1 [Bubalus bubalis]	-	-	-	-	-	-	-
ncbi_102393306	ERAP2	PREDICTED: endoplasmic reticulum aminopeptidase 2 isoform X1 [Bubalus bubalis]	-	-	-	-	-	GO:0046914//transition metal ion binding;GO:0070011//peptidase activity, acting on L-amino acid peptides	GO:0019538//protein metabolic process
ncbi_102393307	ZMIZ1	PREDICTED: zinc finger MIZ domain-containing protein 1 isoform X1 [Bos taurus]	-	-	-	-	-	GO:0046914//transition metal ion binding	GO:0006357//regulation of transcription from RNA polymerase II promoter;GO:0007028//cytoplasm organization;GO:0007568//aging;GO:0008284//positive regulation of cell proliferation;GO:0009887//organ morphogenesis;GO:0040007//growth;GO:0043009//chordate embryonic development;GO:0048514//blood vessel morphogenesis
ncbi_102393308	Dennd3	TPA: DENN/MADD domain containing 3-like [Bos taurus]	-	-	-	-	-	GO:0005088//Ras guanyl-nucleotide exchange factor activity	GO:0030163//protein catabolic process;GO:0043087//regulation of GTPase activity
ncbi_102393309	MNAT1	PREDICTED: CDK-activating kinase assembly factor MAT1 isoform X1 [Bubalus bubalis]	Genetic Information Processing;Genetic Information Processing	Replication and repair;Transcription	ko03420//Nucleotide excision repair;ko03022//Basal transcription factors	K10842;K10842	-	-	-
ncbi_102393310	PBRM1	PREDICTED: protein polybromo-1 isoform X4 [Bos taurus]	Human Diseases	Cancers	ko05225//Hepatocellular carcinoma	K11757	GO:0043231//intracellular membrane-bounded organelle;GO:0043232//intracellular non-membrane-bounded organelle	GO:0005488//binding	GO:0008283//cell proliferation;GO:0044702//single organism reproductive process;GO:0044767//single-organism developmental process
ncbi_102393328	AGFG1	PREDICTED: arf-GAP domain and FG repeat-containing protein 1 isoform X3 [Bos taurus]	Human Diseases	Infectious diseases	ko05164//Influenza A	K15044	GO:0031982//vesicle;GO:0043231//intracellular membrane-bounded organelle;GO:0044297//cell body;GO:0046930//pore complex	GO:0003676//nucleic acid binding;GO:0046914//transition metal ion binding	GO:0003006//developmental process involved in reproduction;GO:0006405//RNA export from nucleus;GO:0006997//nucleus organization;GO:0044707//single-multicellular organism process;GO:0045104//intermediate filament cytoskeleton organization;GO:0048232//male gamete generation;GO:0048869//cellular developmental process
ncbi_102393337	CASK	PREDICTED: peripheral plasma membrane protein CASK isoform X7 [Ovis aries musimon]	-	-	-	-	GO:0005924//cell-substrate adherens junction;GO:0031090//organelle membrane;GO:0032991//macromolecular complex;GO:0043005//neuron projection;GO:0043232//intracellular non-membrane-bounded organelle;GO:0044420//extracellular matrix component;GO:0044428//nuclear part;GO:0044444//cytoplasmic part;GO:0097060//synaptic membrane	GO:0004672//protein kinase activity;GO:0005102//receptor binding;GO:0019904//protein domain specific binding;GO:0032550//purine ribonucleoside binding	GO:0001952//regulation of cell-matrix adhesion;GO:0006357//regulation of transcription from RNA polymerase II promoter;GO:0006464//cellular protein modification process;GO:0006796//phosphate-containing compound metabolic process;GO:0010837//regulation of keratinocyte proliferation;GO:0015031//protein transport;GO:0032102//negative regulation of response to external stimulus;GO:0034767//positive r…
ncbi_102393358	QKI	QUAKING isoform 6 [Homo sapiens]	-	-	-	-	GO:0043231//intracellular membrane-bounded organelle	GO:0019904//protein domain specific binding;GO:0044822//poly(A) RNA binding	GO:0001676//long-chain fatty acid metabolic process;GO:0006396//RNA processing;GO:0007281//germ cell development;GO:0008366//axon ensheathment;GO:0050658//RNA transport;GO:0061157//mRNA destabilization
ncbi_102393360	RNF10	PREDICTED: RING finger protein 10 [Bubalus bubalis]	-	-	-	-	GO:0043231//intracellular membrane-bounded organelle	GO:0046914//transition metal ion binding	GO:0006355//regulation of transcription, DNA-templated;GO:0016567//protein ubiquitination
ncbi_102393364	ACSS3	PREDICTED: acyl-CoA synthetase short-chain family member 3, mitochondrial isoform X1 [Bos taurus]	Metabolism;Metabolism	Global and overview maps;Carbohydrate metabolism	ko01100//Metabolic pathways;ko00640//Propanoate metabolism	K01908;K01908	GO:0043231//intracellular membrane-bounded organelle	GO:0003824//catalytic activity;GO:0032550//purine ribonucleoside binding	-
ncbi_102393371	SDC3	syndecan-3 precursor [Bos taurus]	Environmental Information Processing	Signaling molecules and interaction	ko04514//Cell adhesion molecules (CAMs)	K16337	-	-	-
ncbi_102393378	SOX5	PREDICTED: transcription factor SOX-5 isoform X1 [Bison bison bison]	-	-	-	-	GO:0005667//transcription factor complex;GO:0043231//intracellular membrane-bounded organelle	GO:0000975//regulatory region DNA binding;GO:0001071//nucleic acid binding transcription factor activity;GO:0046983//protein dimerization activity	GO:0006357//regulation of transcription from RNA polymerase II promoter;GO:0007417//central nervous system development;GO:0010001//glial cell differentiation;GO:0032330//regulation of chondrocyte differentiation;GO:0043009//chordate embryonic development;GO:0045664//regulation of neuron differentiation;GO:0051094//positive regulation of developmental process;GO:0071363//cellular response to growt…
ncbi_102393388	UBA6	PREDICTED: ubiquitin-like modifier-activating enzyme 6 [Bubalus bubalis]	Genetic Information Processing	Folding, sorting and degradation	ko04120//Ubiquitin mediated proteolysis	K10699	-	-	-
ncbi_102393392	TYW5	PREDICTED: tRNA wybutosine-synthesizing protein 5 isoform X1 [Bubalus bubalis]	-	-	-	-	-	GO:0016705//oxidoreductase activity, acting on paired donors, with incorporation or reduction of molecular oxygen;GO:0046914//transition metal ion binding;GO:0046983//protein dimerization activity	GO:0006400//tRNA modification;GO:0044710//single-organism metabolic process
ncbi_102393418	NALCN	PREDICTED: sodium leak channel non-selective protein isoform X1 [Bubalus bubalis]	-	-	-	-	GO:0031224//intrinsic component of membrane	GO:0005261//cation channel activity;GO:0005488//binding	GO:0006814//sodium ion transport;GO:0034220//ion transmembrane transport
ncbi_102393433	ZNF365	PREDICTED: protein ZNF365 [Bubalus bubalis]	-	-	-	-	-	-	-
ncbi_102393434	MAPK8	PREDICTED: mitogen-activated protein kinase 8 isoform X1 [Bos mutus]	Human Diseases;Environmental Information Processing;Human Diseases;Environmental Information Processing;Environmental Information Processing;Human Diseases;Cellular Processes;Human Diseases;Human Diseases;Human Diseases;Human Diseases;Cellular Processes;Genetic Information Processing;Organismal Systems;Cellular Processes;Human Diseases;Human Diseases;Human Diseases;Organismal Systems;Human Diseas…	Cancers;Signal transduction;Infectious diseases;Signal transduction;Signal transduction;Infectious diseases;Cellular community - eukaryotes;Infectious diseases;Infectious diseases;Infectious diseases;Infectious diseases;Cell growth and death;Folding, sorting and degradation;Immune system;Cellular community - eukaryotes;Infectious diseases;Endocrine and metabolic diseases;Cardiovascular diseases;E…	ko05200//Pathways in cancer;ko04010//MAPK signaling pathway;ko05166//HTLV-I infection;ko04014//Ras signaling pathway;ko04024//cAMP signaling pathway;ko05168//Herpes simplex infection;ko04510//Focal adhesion;ko05169//Epstein-Barr virus infection;ko05167//Kaposi sarcoma-associated herpesvirus infection;ko05152//Tuberculosis;ko05164//Influenza A;ko04217//Necroptosis;ko04141//Protein processing in en…	K04440;K04440;K04440;K04440;K04440;K04440;K04440;K04440;K04440;K04440;K04440;K04440;K04440;K04440;K04440;K04440;K04440;K04440;K04440;K04440;K04440;K04440;K04440;K04440;K04440;K04440;K04440;K04440;K04440;K04440;K04440;K04440;K04440;K04440;K04440;K04440;K04440;K04440;K04440;K04440;K04440;K04440;K04440;K04440;K04440;K04440;K04440;K04440;K04440;K04440;K04440;K04440;K04440;K04440;K04440;K04440;K04440;…	GO:0031981//nuclear lumen;GO:0044444//cytoplasmic part	GO:0016909//SAP kinase activity;GO:0019899//enzyme binding;GO:0030234//enzyme regulator activity;GO:0032550//purine ribonucleoside binding	GO:0002756//MyD88-independent toll-like receptor signaling pathway;GO:0006355//regulation of transcription, DNA-templated;GO:0006468//protein phosphorylation;GO:0007169//transmembrane receptor protein tyrosine kinase signaling pathway;GO:0009416//response to light stimulus;GO:0009612//response to mechanical stimulus;GO:0009967//positive regulation of signal transduction;GO:0010038//response to me…
ncbi_102393441	TMEM50B	transmembrane protein 50B [Homo sapiens]	-	-	-	-	GO:0031224//intrinsic component of membrane	-	-
ncbi_102393450	DENND4A	PREDICTED: C-myc promoter-binding protein isoform X1 [Bos taurus]	-	-	-	-	-	-	GO:0043087//regulation of GTPase activity
ncbi_102393451	BRD2	bromodomain-containing protein 2 [Bos taurus]	-	-	-	-	GO:0043231//intracellular membrane-bounded organelle	GO:0042393//histone binding	GO:0006355//regulation of transcription, DNA-templated;GO:0034728//nucleosome organization
ncbi_102393461	RAB23	ras-related protein Rab-23 [Bos taurus]	-	-	-	-	-	-	-
ncbi_102393469	COPS4	COP9 signalosome complex subunit 4 [Bos taurus]	-	-	-	-	GO:0016023//cytoplasmic, membrane-bounded vesicle;GO:0031981//nuclear lumen;GO:0043234//protein complex	GO:0005488//binding	GO:0000338//protein deneddylation
ncbi_102393489	UBN2	PREDICTED: ubinuclein-2 isoform X1 [Bubalus bubalis]	-	-	-	-	-	-	-
ncbi_102393491	SLAIN2	PREDICTED: SLAIN motif-containing protein 2 isoform X1 [Bison bison bison]	-	-	-	-	GO:0005815//microtubule organizing center;GO:0005874//microtubule;GO:0043231//intracellular membrane-bounded organelle	-	GO:0031112//positive regulation of microtubule polymerization or depolymerization
ncbi_102393516	MGAT5	PREDICTED: alpha-1,6-mannosylglycoprotein 6-beta-N-acetylglucosaminyltransferase A isoform X1 [Bubalus bubalis]	Metabolism;Metabolism	Global and overview maps;Glycan biosynthesis and metabolism	ko01100//Metabolic pathways;ko00510//N-Glycan biosynthesis	K00744;K00744	GO:0031988//membrane-bounded vesicle	GO:0008375//acetylglucosaminyltransferase activity	GO:0006486//protein glycosylation
ncbi_102393527	Cyth3	PREDICTED: cytohesin-3 [Condylura cristata]	Cellular Processes;Environmental Information Processing	Transport and catabolism;Signal transduction	ko04144//Endocytosis;ko04072//Phospholipase D signaling pathway	K18441;K18441	-	-	-
ncbi_102393530	SORL1	PREDICTED: sortilin-related receptor isoform X1 [Bubalus bubalis]	-	-	-	-	GO:0005635//nuclear envelope;GO:0005768//endosome;GO:0031224//intrinsic component of membrane;GO:0031984//organelle subcompartment;GO:0031988//membrane-bounded vesicle;GO:0044421//extracellular region part	GO:0031267//small GTPase binding;GO:0042277//peptide binding;GO:0071813//lipoprotein particle binding	GO:0006469//negative regulation of protein kinase activity;GO:0006623//protein targeting to vacuole;GO:0009896//positive regulation of catabolic process;GO:0010467//gene expression;GO:0010721//negative regulation of cell development;GO:0010951//negative regulation of endopeptidase activity;GO:0014909//smooth muscle cell migration;GO:0031333//negative regulation of protein complex assembly;GO:0032…
ncbi_102393532	USP25	PREDICTED: ubiquitin carboxyl-terminal hydrolase 25 isoform X1 [Bos taurus]	Organismal Systems	Immune system	ko04657//IL-17 signaling pathway	K11849	-	-	-
ncbi_102393543	DBF4	PREDICTED: protein DBF4 homolog A-like isoform X1 [Bubalus bubalis]	Cellular Processes	Cell growth and death	ko04110//Cell cycle	K06629	GO:0043231//intracellular membrane-bounded organelle	GO:0046914//transition metal ion binding	-
ncbi_102393551	REPIN1	PREDICTED: replication initiator 1 isoform X4 [Ovis aries musimon]	-	-	-	-	GO:0005840//ribosome;GO:0031090//organelle membrane;GO:0043231//intracellular membrane-bounded organelle	GO:0003723//RNA binding;GO:0043169//cation binding	GO:0006259//DNA metabolic process;GO:0015908//fatty acid transport;GO:0044381//glucose import in response to insulin stimulus
ncbi_102393569	TRIM5	PREDICTED: LOW QUALITY PROTEIN: tripartite motif-containing protein 5-like [Bos taurus]	-	-	-	-	-	GO:0046872//metal ion binding	-
ncbi_102393571	PRIMPOL	PREDICTED: DNA-directed primase/polymerase protein isoform X1 [Bison bison bison]	-	-	-	-	GO:0044429//mitochondrial part	GO:0003899//DNA-directed RNA polymerase activity;GO:0005488//binding;GO:0034061//DNA polymerase activity	GO:0006261//DNA-dependent DNA replication;GO:0006301//postreplication repair;GO:0009416//response to light stimulus
ncbi_102393575	BBS7	PREDICTED: Bardet-Biedl syndrome 7 protein-like isoform X1 [Bubalus bubalis]	-	-	-	-	GO:0005815//microtubule organizing center;GO:0043231//intracellular membrane-bounded organelle;GO:0043234//protein complex;GO:0044441//ciliary part	-	GO:0006355//regulation of transcription, DNA-templated;GO:0007166//cell surface receptor signaling pathway;GO:0007417//central nervous system development;GO:0007423//sensory organ development;GO:0030154//cell differentiation;GO:0031331//positive regulation of cellular catabolic process;GO:0033036//macromolecule localization;GO:0042384//cilium assembly;GO:0048736//appendage development
ncbi_102393580	AKAP11	PREDICTED: A-kinase anchor protein 11 isoform X1 [Bubalus bubalis]	-	-	-	-	-	-	-
ncbi_102393581	MBD5	PREDICTED: methyl-CpG-binding domain protein 5 isoform X1 [Bos taurus]	-	-	-	-	GO:0031988//membrane-bounded vesicle;GO:0043231//intracellular membrane-bounded organelle;GO:0098687//chromosomal region	GO:0005488//binding	GO:0007610//behavior;GO:0009967//positive regulation of signal transduction;GO:0033500//carbohydrate homeostasis;GO:0040008//regulation of growth;GO:0048731//system development
ncbi_102393589	AKR1E2	PREDICTED: 1,5-anhydro-D-fructose reductase [Bos taurus]	-	-	-	-	GO:0031988//membrane-bounded vesicle	GO:0016616//oxidoreductase activity, acting on the CH-OH group of donors, NAD or NADP as acceptor	GO:0044710//single-organism metabolic process
ncbi_102393596	HINFP	PREDICTED: histone H4 transcription factor isoform X1 [Bubalus bubalis]	-	-	-	-	GO:0016604//nuclear body	GO:0000975//regulatory region DNA binding;GO:0001071//nucleic acid binding transcription factor activity;GO:0003712//transcription cofactor activity;GO:0005515//protein binding;GO:0043169//cation binding	GO:0006259//DNA metabolic process;GO:0006357//regulation of transcription from RNA polymerase II promoter;GO:0008104//protein localization;GO:0042692//muscle cell differentiation;GO:0043009//chordate embryonic development;GO:0044772//mitotic cell cycle phase transition
ncbi_102393599	NUDT6	PREDICTED: nucleoside diphosphate-linked moiety X motif 6 isoform X1 [Bubalus bubalis]	-	-	-	-	-	GO:0003824//catalytic activity	-
ncbi_102393628	ZNF484	PREDICTED: zinc finger protein 484 isoform X1 [Ovis aries]	-	-	-	-	-	-	-
ncbi_102393638	SLC45A4	PREDICTED: solute carrier family 45 member 4 isoform X3 [Bos taurus]	-	-	-	-	-	-	-
ncbi_102393639	SETD2	PREDICTED: histone-lysine N-methyltransferase SETD2 isoform X1 [Bubalus bubalis]	Metabolism	Amino acid metabolism	ko00310//Lysine degradation	K11423	GO:0043231//intracellular membrane-bounded organelle;GO:0043232//intracellular non-membrane-bounded organelle	GO:0016279//protein-lysine N-methyltransferase activity	GO:0003006//developmental process involved in reproduction;GO:0006281//DNA repair;GO:0006354//DNA-templated transcription, elongation;GO:0010452//histone H3-K36 methylation;GO:0010468//regulation of gene expression;GO:0016477//cell migration;GO:0048468//cell development;GO:0048514//blood vessel morphogenesis;GO:0048704//embryonic skeletal system morphogenesis;GO:0048729//tissue morphogenesis;GO:0…
ncbi_102393660	BCL6	PREDICTED: B-cell lymphoma 6 protein isoform X1 [Bubalus bubalis]	Human Diseases;Environmental Information Processing	Cancers;Signal transduction	ko05202//Transcriptional misregulation in cancers;ko04068//FoxO signaling pathway	K15618;K15618	GO:0043231//intracellular membrane-bounded organelle;GO:0044427//chromosomal part	GO:0000976//transcription regulatory region sequence-specific DNA binding;GO:0000981//RNA polymerase II transcription factor activity, sequence-specific DNA binding;GO:0003682//chromatin binding;GO:0043169//cation binding	GO:0001558//regulation of cell growth;GO:0001952//regulation of cell-matrix adhesion;GO:0002719//negative regulation of cytokine production involved in immune response;GO:0002829//negative regulation of type 2 immune response;GO:0006357//regulation of transcription from RNA polymerase II promoter;GO:0006886//intracellular protein transport;GO:0007010//cytoskeleton organization;GO:0008593//regulat…
ncbi_102393667	RUFY2	PREDICTED: RUN and FYVE domain-containing protein 2 isoform X1 [Bubalus bubalis]	-	-	-	-	-	-	-
ncbi_102393670	Mief1	PREDICTED: mitochondrial dynamic protein MID51 isoform X1 [Bubalus bubalis]	-	-	-	-	GO:0031224//intrinsic component of membrane;GO:0031966//mitochondrial membrane	GO:0005515//protein binding;GO:0032550//purine ribonucleoside binding	GO:0010822//positive regulation of mitochondrion organization
ncbi_102393672	GPR89A	PREDICTED: Golgi pH regulator A isoform X1 [Bos mutus]	-	-	-	-	-	-	-
ncbi_102393684	NR1D2	PREDICTED: nuclear receptor subfamily 1 group D member 2 [Bubalus bubalis]	-	-	-	-	GO:0043231//intracellular membrane-bounded organelle	GO:0003677//DNA binding;GO:0004879//RNA polymerase II transcription factor activity, ligand-activated sequence-specific DNA binding;GO:0038023//signaling receptor activity;GO:0046914//transition metal ion binding	GO:0006355//regulation of transcription, DNA-templated;GO:0006629//lipid metabolic process;GO:0009755//hormone-mediated signaling pathway;GO:0030522//intracellular receptor signaling pathway;GO:0031347//regulation of defense response;GO:0032844//regulation of homeostatic process;GO:0035914//skeletal muscle cell differentiation;GO:0048878//chemical homeostasis
ncbi_102393686	UGGT2	PREDICTED: UDP-glucose:glycoprotein glucosyltransferase 2 isoform X1 [Bubalus bubalis]	Genetic Information Processing	Folding, sorting and degradation	ko04141//Protein processing in endoplasmic reticulum	K11718	-	GO:0016740//transferase activity	GO:0006011//UDP-glucose metabolic process;GO:0006464//cellular protein modification process
ncbi_102393687	Sppl3	PREDICTED: signal peptide peptidase-like 3 [Pteropus alecto]	-	-	-	-	GO:0000139//Golgi membrane;GO:0030176//integral component of endoplasmic reticulum membrane	GO:0004190//aspartic-type endopeptidase activity;GO:0046983//protein dimerization activity	GO:0033619//membrane protein proteolysis
ncbi_102393688	TFB1M	PREDICTED: mitochondrial dimethyladenosine transferase 1-like isoform X1 [Bubalus bubalis]	-	-	-	-	GO:0009295//nucleoid;GO:0043231//intracellular membrane-bounded organelle	GO:0003723//RNA binding;GO:0008170//N-methyltransferase activity;GO:0008173//RNA methyltransferase activity	GO:0000154//rRNA modification;GO:0010468//regulation of gene expression;GO:0034645//cellular macromolecule biosynthetic process
ncbi_102393694	TBC1D4	PREDICTED: TBC1 domain family member 4 isoform X1 [Bubalus bubalis]	Organismal Systems;Human Diseases	Endocrine system;Endocrine and metabolic diseases	ko04919//Thyroid hormone signaling pathway;ko04931//Insulin resistance	K17902;K17902	GO:0031988//membrane-bounded vesicle	-	GO:0006810//transport;GO:0032868//response to insulin
ncbi_102393708	STRN	PREDICTED: striatin isoform X1 [Bubalus bubalis]	Environmental Information Processing	Signal transduction	ko04013//MAPK signaling pathway - fly	K17608	GO:0008287//protein serine/threonine phosphatase complex;GO:0043296//apical junction complex;GO:0044297//cell body;GO:0044309//neuron spine;GO:0044424//intracellular part;GO:0097060//synaptic membrane	GO:0019903//protein phosphatase binding;GO:0019904//protein domain specific binding;GO:0035258//steroid hormone receptor binding	GO:0007043//cell-cell junction assembly;GO:0007166//cell surface receptor signaling pathway;GO:0007610//behavior;GO:0008283//cell proliferation;GO:0031175//neuron projection development
ncbi_102393717	BMPR2	PREDICTED: bone morphogenetic protein receptor type-2 isoform X2 [Bubalus bubalis]	Environmental Information Processing;Organismal Systems;Human Diseases;Environmental Information Processing;Human Diseases;Cellular Processes;Environmental Information Processing	Signaling molecules and interaction;Development;Cancers;Signal transduction;Cardiovascular diseases;Cellular community - eukaryotes;Signal transduction	ko04060//Cytokine-cytokine receptor interaction;ko04360//Axon guidance;ko05206//MicroRNAs in cancer;ko04390//Hippo signaling pathway;ko05418//Fluid shear stress and atherosclerosis;ko04550//Signaling pathways regulating pluripotency of stem cells;ko04350//TGF-beta signaling pathway	K04671;K04671;K04671;K04671;K04671;K04671;K04671	GO:0016021//integral component of membrane;GO:0044421//extracellular region part;GO:0044459//plasma membrane part	GO:0004675//transmembrane receptor protein serine/threonine kinase activity;GO:0032550//purine ribonucleoside binding	GO:0001568//blood vessel development;GO:0001704//formation of primary germ layer;GO:0001934//positive regulation of protein phosphorylation;GO:0001936//regulation of endothelial cell proliferation;GO:0003002//regionalization;GO:0003073//regulation of systemic arterial blood pressure;GO:0006029//proteoglycan metabolic process;GO:0007169//transmembrane receptor protein tyrosine kinase signaling pat…
ncbi_102393724	MFHAS1	PREDICTED: malignant fibrous histiocytoma-amplified sequence 1 isoform X1 [Bubalus bubalis]	-	-	-	-	-	-	-
ncbi_102393742	G6PD	PREDICTED: glucose-6-phosphate 1-dehydrogenase isoform X1 [Capra hircus]	Metabolism;Metabolism;Human Diseases;Metabolism;Metabolism	Global and overview maps;Global and overview maps;Cancers;Metabolism of other amino acids;Carbohydrate metabolism	ko01100//Metabolic pathways;ko01200//Carbon metabolism;ko05230//Central carbon metabolism in cancer;ko00480//Glutathione metabolism;ko00030//Pentose phosphate pathway	K00036;K00036;K00036;K00036;K00036	GO:0005886//plasma membrane;GO:0031988//membrane-bounded vesicle;GO:0044444//cytoplasmic part	GO:0000166//nucleotide binding;GO:0016616//oxidoreductase activity, acting on the CH-OH group of donors, NAD or NADP as acceptor;GO:0046983//protein dimerization activity;GO:0048029//monosaccharide binding	GO:0006739//NADP metabolic process;GO:0006790//sulfur compound metabolic process;GO:0006979//response to oxidative stress;GO:0008203//cholesterol metabolic process;GO:0010732//regulation of protein glutathionylation;GO:0019318//hexose metabolic process;GO:0019321//pentose metabolic process;GO:0019693//ribose phosphate metabolic process;GO:0044707//single-multicellular organism process;GO:0048469/…
ncbi_102393743	Dennd1b	PREDICTED: DENN domain-containing protein 1B [Bison bison bison]	-	-	-	-	-	-	GO:0043087//regulation of GTPase activity
ncbi_102393758	Camsap3	calmodulin-regulated spectrin-associated protein 3 [Bos taurus]	-	-	-	-	GO:0005815//microtubule organizing center;GO:0005874//microtubule;GO:0005913//cell-cell adherens junction	GO:0008017//microtubule binding	GO:0000226//microtubule cytoskeleton organization;GO:0010921//regulation of phosphatase activity;GO:0016337//single organismal cell-cell adhesion;GO:0032886//regulation of microtubule-based process;GO:0045217//cell-cell junction maintenance
ncbi_102393764	IFNGR2	TPA: interferon gamma receptor 2 (interferon gamma transducer 1) [Bos taurus]	Human Diseases;Environmental Information Processing;Human Diseases;Environmental Information Processing;Human Diseases;Human Diseases;Cellular Processes;Organismal Systems;Human Diseases;Organismal Systems;Human Diseases;Environmental Information Processing;Organismal Systems;Human Diseases;Human Diseases;Organismal Systems;Human Diseases;Human Diseases	Cancers;Signaling molecules and interaction;Infectious diseases;Signal transduction;Infectious diseases;Infectious diseases;Cell growth and death;Immune system;Infectious diseases;Development;Infectious diseases;Signal transduction;Immune system;Infectious diseases;Infectious diseases;Immune system;Infectious diseases;Immune diseases	ko05200//Pathways in cancer;ko04060//Cytokine-cytokine receptor interaction;ko05168//Herpes simplex infection;ko04630//Jak-STAT signaling pathway;ko05152//Tuberculosis;ko05164//Influenza A;ko04217//Necroptosis;ko04650//Natural killer cell mediated cytotoxicity;ko05162//Measles;ko04380//Osteoclast differentiation;ko05142//Chagas disease (American trypanosomiasis);ko04066//HIF-1 signaling pathway;k…	K05133;K05133;K05133;K05133;K05133;K05133;K05133;K05133;K05133;K05133;K05133;K05133;K05133;K05133;K05133;K05133;K05133;K05133	-	-	-
ncbi_102393773	ZEB2	PREDICTED: zinc finger E-box-binding homeobox 2 isoform X3 [Bubalus bubalis]	Human Diseases;Human Diseases;Human Diseases	Cancers;Cancers;Cancers	ko05202//Transcriptional misregulation in cancers;ko05206//MicroRNAs in cancer;ko05215//Prostate cancer	K09299;K09299;K09299	GO:0043231//intracellular membrane-bounded organelle	GO:0003676//nucleic acid binding;GO:0043169//cation binding;GO:0046332//SMAD binding	GO:0006357//regulation of transcription from RNA polymerase II promoter;GO:0009952//anterior/posterior pattern specification;GO:0010631//epithelial cell migration;GO:0021543//pallium development;GO:0033043//regulation of organelle organization;GO:0043406//positive regulation of MAP kinase activity;GO:0045634//regulation of melanocyte differentiation;GO:0060606//tube closure;GO:0061351//neural pre…
ncbi_102393776	SENP7	PREDICTED: sentrin-specific protease 7 isoform X1 [Bubalus bubalis]	-	-	-	-	GO:0043231//intracellular membrane-bounded organelle	GO:0070011//peptidase activity, acting on L-amino acid peptides	GO:0019538//protein metabolic process
ncbi_102393784	FBXL7	PREDICTED: F-box/LRR-repeat protein 7 [Bos taurus]	-	-	-	-	GO:0005815//microtubule organizing center;GO:0031461//cullin-RING ubiquitin ligase complex	-	GO:0000280//nuclear division;GO:0043161//proteasome-mediated ubiquitin-dependent protein catabolic process;GO:0044699//single-organism process
ncbi_102393788	PPRC1	PREDICTED: peroxisome proliferator-activated receptor gamma coactivator-related protein 1 isoform X3 [Bubalus bubalis]	-	-	-	-	-	-	-
ncbi_102393830	PALLD	PREDICTED: palladin isoform X1 [Bos taurus]	-	-	-	-	GO:0005924//cell-substrate adherens junction;GO:0015629//actin cytoskeleton;GO:0016020//membrane;GO:0031252//cell leading edge;GO:0043231//intracellular membrane-bounded organelle;GO:0044422//organelle part;GO:0044444//cytoplasmic part	GO:0051393//alpha-actinin binding	GO:0006996//organelle organization
ncbi_102393839	CFDP2	PREDICTED: craniofacial development protein 2-like isoform X1 [Bubalus bubalis]	-	-	-	-	-	-	-
ncbi_102393841	Cab39l	PREDICTED: calcium-binding protein 39-like isoform X1 [Bubalus bubalis]	Environmental Information Processing;Environmental Information Processing	Signal transduction;Signal transduction	ko04150//mTOR signaling pathway;ko04152//AMPK signaling pathway	K08272;K08272	-	-	-
ncbi_102393845	CASC1	PREDICTED: protein CASC1 isoform X1 [Bubalus bubalis]	-	-	-	-	-	GO:0015631//tubulin binding	-
ncbi_102393858	NRIP1	PREDICTED: nuclear receptor-interacting protein 1 isoform X1 [Bubalus bubalis]	-	-	-	-	GO:0016604//nuclear body	GO:0000976//transcription regulatory region sequence-specific DNA binding;GO:0003712//transcription cofactor activity;GO:0019899//enzyme binding;GO:0035258//steroid hormone receptor binding;GO:0042974//retinoic acid receptor binding	GO:0006357//regulation of transcription from RNA polymerase II promoter;GO:0007623//circadian rhythm;GO:0022602//ovulation cycle process;GO:0051235//maintenance of location
ncbi_102393860	PKP4	PREDICTED: plakophilin-4 isoform X1 [Bison bison bison]	-	-	-	-	GO:0005819//spindle;GO:0005886//plasma membrane;GO:0005911//cell-cell junction;GO:0044444//cytoplasmic part;GO:0044456//synapse part	-	GO:0032465//regulation of cytokinesis;GO:0034329//cell junction assembly;GO:0043087//regulation of GTPase activity;GO:0098602//single organism cell adhesion
ncbi_102393871	NCOA6	PREDICTED: nuclear receptor coactivator 6 isoform X1 [Bubalus bubalis]	-	-	-	-	GO:0034708//methyltransferase complex;GO:0043231//intracellular membrane-bounded organelle	GO:0003713//transcription coactivator activity;GO:0008134//transcription factor binding	GO:0006357//regulation of transcription from RNA polymerase II promoter;GO:0007417//central nervous system development;GO:0030154//cell differentiation;GO:0033554//cellular response to stress;GO:0048568//embryonic organ development
ncbi_102393875	CHSY1	chondroitin sulfate synthase 1 precursor [Bos taurus]	Metabolism;Metabolism	Global and overview maps;Glycan biosynthesis and metabolism	ko01100//Metabolic pathways;ko00532//Glycosaminoglycan biosynthesis - chondroitin sulfate / dermatan sulfate	K13499;K13499	GO:0000139//Golgi membrane	GO:0008376//acetylgalactosaminyltransferase activity	GO:0003002//regionalization;GO:0006024//glycosaminoglycan biosynthetic process;GO:0006790//sulfur compound metabolic process;GO:0008589//regulation of smoothened signaling pathway;GO:0009653//anatomical structure morphogenesis;GO:0030278//regulation of ossification;GO:0048513//animal organ development
ncbi_102393896	MEI4	PREDICTED: meiosis-specific protein MEI4-like isoform X1 [Bubalus bubalis]	-	-	-	-	-	-	GO:0006259//DNA metabolic process;GO:0007281//germ cell development;GO:0048232//male gamete generation;GO:0070192//chromosome organization involved in meiotic cell cycle
ncbi_102393903	KIAA1429	PREDICTED: protein virilizer homolog isoform X1 [Bubalus bubalis]	-	-	-	-	-	-	-
ncbi_102393904	CARF	PREDICTED: calcium-responsive transcription factor isoform X1 [Bubalus bubalis]	-	-	-	-	GO:0031981//nuclear lumen;GO:0043232//intracellular non-membrane-bounded organelle	GO:0000982//transcription factor activity, RNA polymerase II core promoter proximal region sequence-specific binding;GO:0003676//nucleic acid binding	GO:0035864//response to potassium ion;GO:0045944//positive regulation of transcription from RNA polymerase II promoter;GO:0051592//response to calcium ion
ncbi_102393914	Lmln	PREDICTED: leishmanolysin-like peptidase isoform X1 [Bubalus bubalis]	-	-	-	-	GO:0005924//cell-substrate adherens junction;GO:0044424//intracellular part	-	GO:0019538//protein metabolic process;GO:0022610//biological adhesion
ncbi_102393915	PTPN4	PREDICTED: tyrosine-protein phosphatase non-receptor type 4 isoform X1 [Bubalus bubalis]	-	-	-	-	GO:0005886//plasma membrane;GO:0043232//intracellular non-membrane-bounded organelle;GO:0044425//membrane part	GO:0004725//protein tyrosine phosphatase activity;GO:0005515//protein binding	GO:0006470//protein dephosphorylation
ncbi_102393927	SPATS2L	PREDICTED: SPATS2-like protein isoform X3 [Bubalus bubalis]	-	-	-	-	GO:0032991//macromolecular complex;GO:0043231//intracellular membrane-bounded organelle;GO:0043232//intracellular non-membrane-bounded organelle	GO:0003723//RNA binding	-
ncbi_102393929	ZCWPW2	PREDICTED: zinc finger CW-type PWWP domain protein 2 [Bubalus bubalis]	-	-	-	-	-	-	-
ncbi_102393940	SLC38A1	PREDICTED: sodium-coupled neutral amino acid transporter 1 isoform X1 [Bubalus bubalis]	Organismal Systems;Organismal Systems	Nervous system;Nervous system	ko04724//Glutamatergic synapse;ko04727//GABAergic synapse	K14990;K14990	GO:0031224//intrinsic component of membrane;GO:0043005//neuron projection	GO:0008324//cation transmembrane transporter activity	GO:0006812//cation transport
ncbi_102393959	actg1	PREDICTED: actin, cytoplasmic 2 isoform X1 [Colobus angolensis palliatus]	Organismal Systems;Cellular Processes;Human Diseases;Environmental Information Processing;Cellular Processes;Human Diseases;Human Diseases;Cellular Processes;Cellular Processes;Organismal Systems;Environmental Information Processing;Human Diseases;Cellular Processes;Organismal Systems;Organismal Systems;Organismal Systems;Human Diseases;Human Diseases;Human Diseases;Human Diseases;Human Diseases;…	Environmental adaptation;Cell motility;Cancers;Signal transduction;Cellular community - eukaryotes;Infectious diseases;Cancers;Transport and catabolism;Cellular community - eukaryotes;Endocrine system;Signal transduction;Cardiovascular diseases;Cell growth and death;Immune system;Endocrine system;Immune system;Infectious diseases;Cardiovascular diseases;Infectious diseases;Cardiovascular diseases…	ko04714//Thermogenesis;ko04810//Regulation of actin cytoskeleton;ko05205//Proteoglycans in cancer;ko04015//Rap1 signaling pathway;ko04510//Focal adhesion;ko05164//Influenza A;ko05225//Hepatocellular carcinoma;ko04145//Phagosome;ko04530//Tight junction;ko04921//Oxytocin signaling pathway;ko04390//Hippo signaling pathway;ko05418//Fluid shear stress and atherosclerosis;ko04210//Apoptosis;ko04611//Pl…	K05692;K05692;K05692;K05692;K05692;K05692;K05692;K05692;K05692;K05692;K05692;K05692;K05692;K05692;K05692;K05692;K05692;K05692;K05692;K05692;K05692;K05692;K05692;K05692;K05692;K05692;K05692;K05692;K05692	GO:0005856//cytoskeleton;GO:0016020//membrane;GO:0031988//membrane-bounded vesicle;GO:0043005//neuron projection;GO:0043231//intracellular membrane-bounded organelle;GO:0043234//protein complex;GO:0043292//contractile fiber;GO:0044421//extracellular region part;GO:0044456//synapse part	GO:0005198//structural molecule activity;GO:0019900//kinase binding;GO:0032550//purine ribonucleoside binding;GO:0044389//ubiquitin-like protein ligase binding	GO:0001894//tissue homeostasis;GO:0002431//Fc receptor mediated stimulatory signaling pathway;GO:0006952//defense response;GO:0007169//transmembrane receptor protein tyrosine kinase signaling pathway;GO:0022607//cellular component assembly;GO:0030168//platelet activation;GO:0031032//actomyosin structure organization;GO:0035556//intracellular signal transduction;GO:0045216//cell-cell junction orga…
ncbi_102393981	CDK12	PREDICTED: cyclin-dependent kinase 12 isoform X1 [Bubalus bubalis]	-	-	-	-	GO:0000307//cyclin-dependent protein kinase holoenzyme complex;GO:0016604//nuclear body;GO:0043232//intracellular non-membrane-bounded organelle	GO:0004674//protein serine/threonine kinase activity;GO:0005515//protein binding;GO:0032550//purine ribonucleoside binding	GO:0006357//regulation of transcription from RNA polymerase II promoter;GO:0006396//RNA processing;GO:0006468//protein phosphorylation;GO:0007049//cell cycle;GO:0043408//regulation of MAPK cascade
ncbi_102393991	LAMP2	PREDICTED: lysosome-associated membrane glycoprotein 2 isoform X1 [Bubalus bubalis]	Human Diseases;Cellular Processes;Cellular Processes;Cellular Processes	Infectious diseases;Transport and catabolism;Transport and catabolism;Transport and catabolism	ko05152//Tuberculosis;ko04145//Phagosome;ko04142//Lysosome;ko04140//Autophagy - animal	K06528;K06528;K06528;K06528	GO:0000323//lytic vacuole;GO:0005774//vacuolar membrane;GO:0010008//endosome membrane;GO:0030666//endocytic vesicle membrane;GO:0030667//secretory granule membrane	GO:0005515//protein binding	GO:0031647//regulation of protein stability
ncbi_102393999	G3BP	PREDICTED: ras GTPase-activating protein-binding protein 1 isoform X1 [Bubalus bubalis]	-	-	-	-	GO:0005924//cell-substrate adherens junction;GO:0016020//membrane;GO:0036464//cytoplasmic ribonucleoprotein granule;GO:0043231//intracellular membrane-bounded organelle	GO:0003678//DNA helicase activity;GO:0003724//RNA helicase activity;GO:0004518//nuclease activity;GO:0032550//purine ribonucleoside binding;GO:0044822//poly(A) RNA binding	GO:0007264//small GTPase mediated signal transduction;GO:0030178//negative regulation of Wnt signaling pathway;GO:0032392//DNA geometric change;GO:0051234//establishment of localization;GO:0090304//nucleic acid metabolic process
ncbi_102394016	GRAMD4	PREDICTED: GRAM domain-containing protein 4 isoform X5 [Bubalus bubalis]	-	-	-	-	-	-	-
ncbi_102394026	WDR7	PREDICTED: WD repeat-containing protein 7 isoform X1 [Bubalus bubalis]	-	-	-	-	-	-	-
ncbi_102394033	EMC4	ER membrane protein complex subunit 4 [Bos taurus]	-	-	-	-	GO:0031224//intrinsic component of membrane;GO:0043234//protein complex	-	GO:0012501//programmed cell death
ncbi_102394054	ZFC3H1	PREDICTED: zinc finger C3H1 domain-containing protein isoform X1 [Bubalus bubalis]	-	-	-	-	GO:0044464//cell part	GO:0003723//RNA binding	GO:0010467//gene expression
ncbi_102394089	CCDC126	PREDICTED: coiled-coil domain-containing protein 126 [Bubalus bubalis]	-	-	-	-	-	GO:0008375//acetylglucosaminyltransferase activity	GO:0006486//protein glycosylation
ncbi_102394095	GYG2	PREDICTED: glycogenin-2 isoform X1 [Bubalus bubalis]	Metabolism;Metabolism	Global and overview maps;Carbohydrate metabolism	ko01100//Metabolic pathways;ko00500//Starch and sucrose metabolism	K00750;K00750	-	GO:0035251//UDP-glucosyltransferase activity	-
ncbi_102394100	FKBP5	PREDICTED: peptidyl-prolyl cis-trans isomerase FKBP5 isoform X1 [Bubalus bubalis]	Organismal Systems	Endocrine system	ko04915//Estrogen signaling pathway	K09571	GO:0031988//membrane-bounded vesicle;GO:0043231//intracellular membrane-bounded organelle	GO:0005515//protein binding;GO:0016859//cis-trans isomerase activity	GO:0006457//protein folding;GO:0018208//peptidyl-proline modification
ncbi_102394122	DZIP3	PREDICTED: E3 ubiquitin-protein ligase DZIP3 [Bubalus bubalis]	-	-	-	-	GO:0044424//intracellular part	GO:0003723//RNA binding;GO:0019787//ubiquitin-like protein transferase activity;GO:0019899//enzyme binding;GO:0043130//ubiquitin binding;GO:0046914//transition metal ion binding	-
ncbi_102394128	DGKH	PREDICTED: diacylglycerol kinase eta isoform X1 [Capra hircus]	Metabolism;Environmental Information Processing;Human Diseases;Environmental Information Processing;Metabolism;Metabolism	Global and overview maps;Signal transduction;Cancers;Signal transduction;Lipid metabolism;Lipid metabolism	ko01100//Metabolic pathways;ko04072//Phospholipase D signaling pathway;ko05231//Choline metabolism in cancer;ko04070//Phosphatidylinositol signaling system;ko00564//Glycerophospholipid metabolism;ko00561//Glycerolipid metabolism	K00901;K00901;K00901;K00901;K00901;K00901	GO:0031090//organelle membrane;GO:0043231//intracellular membrane-bounded organelle	GO:0016301//kinase activity;GO:0032550//purine ribonucleoside binding;GO:0043169//cation binding;GO:0046983//protein dimerization activity	GO:0001775//cell activation;GO:0006796//phosphate-containing compound metabolic process;GO:0007186//G-protein coupled receptor signaling pathway;GO:0007599//hemostasis;GO:0042221//response to chemical;GO:0051259//protein oligomerization
ncbi_102394140	USP46	ubiquitin carboxyl-terminal hydrolase 46 [Mus musculus]	-	-	-	-	-	GO:0005488//binding;GO:0036459//thiol-dependent ubiquitinyl hydrolase activity;GO:0070011//peptidase activity, acting on L-amino acid peptides	GO:0002209//behavioral defense response;GO:0007631//feeding behavior;GO:0019941//modification-dependent protein catabolic process;GO:0030534//adult behavior;GO:0050804//modulation of synaptic transmission;GO:0060004//reflex;GO:0070646//protein modification by small protein removal
ncbi_102394145	PPAT	PREDICTED: amidophosphoribosyltransferase isoform X2 [Bubalus bubalis]	Metabolism;Metabolism;Metabolism	Global and overview maps;Nucleotide metabolism;Amino acid metabolism	ko01100//Metabolic pathways;ko00230//Purine metabolism;ko00250//Alanine, aspartate and glutamate metabolism	K00764;K00764;K00764	-	GO:0016740//transferase activity;GO:0043169//cation binding;GO:0051540//metal cluster binding	GO:0006144//purine nucleobase metabolic process;GO:0006188//IMP biosynthetic process
ncbi_102394146	PRPF8	pre-mRNA-processing-splicing factor 8 [Homo sapiens]	Genetic Information Processing	Transcription	ko03040//Spliceosome	K12856	-	-	-
ncbi_102394155	METTL5	PREDICTED: methyltransferase-like protein 5 isoform X1 [Bubalus bubalis]	-	-	-	-	-	GO:0016741//transferase activity, transferring one-carbon groups	GO:0008152//metabolic process
ncbi_102394157	BRAP	PREDICTED: BRCA1-associated protein [Bubalus bubalis]	Environmental Information Processing	Signal transduction	ko04014//Ras signaling pathway	K10632	GO:0031090//organelle membrane;GO:0044424//intracellular part	GO:0005048//signal sequence binding;GO:0019787//ubiquitin-like protein transferase activity;GO:0036094//small molecule binding;GO:0046914//transition metal ion binding	GO:0007264//small GTPase mediated signal transduction;GO:0009966//regulation of signal transduction;GO:0032446//protein modification by small protein conjugation
ncbi_102394174	HIPK3	PREDICTED: homeodomain-interacting protein kinase 3-like isoform X1 [Bubalus bubalis]	Cellular Processes	Cell growth and death	ko04218//Cellular senescence	K08826	GO:0016604//nuclear body	GO:0004672//protein kinase activity;GO:0032550//purine ribonucleoside binding	GO:0006351//transcription, DNA-templated;GO:0042981//regulation of apoptotic process;GO:0043407//negative regulation of MAP kinase activity
ncbi_102394197	EP300	PREDICTED: histone acetyltransferase p300 isoform X1 [Bubalus bubalis]	Human Diseases;Human Diseases;Human Diseases;Human Diseases;Environmental Information Processing;Human Diseases;Human Diseases;Environmental Information Processing;Human Diseases;Human Diseases;Human Diseases;Human Diseases;Human Diseases;Human Diseases;Environmental Information Processing;Environmental Information Processing;Organismal Systems;Cellular Processes;Human Diseases;Environmental Info…	Cancers;Infectious diseases;Infectious diseases;Cancers;Signal transduction;Infectious diseases;Infectious diseases;Signal transduction;Infectious diseases;Infectious diseases;Neurodegenerative diseases;Infectious diseases;Cancers;Infectious diseases;Signal transduction;Signal transduction;Endocrine system;Cell growth and death;Cancers;Signal transduction;Endocrine system;Endocrine system;Signal …	ko05200//Pathways in cancer;ko05165//Human papillomavirus infection;ko05166//HTLV-I infection;ko05203//Viral carcinogenesis;ko04024//cAMP signaling pathway;ko05168//Herpes simplex infection;ko05169//Epstein-Barr virus infection;ko04630//Jak-STAT signaling pathway;ko05167//Kaposi sarcoma-associated herpesvirus infection;ko05152//Tuberculosis;ko05016//Huntington disease;ko05164//Influenza A;ko05206…	K04498;K04498;K04498;K04498;K04498;K04498;K04498;K04498;K04498;K04498;K04498;K04498;K04498;K04498;K04498;K04498;K04498;K04498;K04498;K04498;K04498;K04498;K04498;K04498;K04498;K04498;K04498	GO:0031248//protein acetyltransferase complex;GO:0043231//intracellular membrane-bounded organelle	GO:0000977//RNA polymerase II regulatory region sequence-specific DNA binding;GO:0001085//RNA polymerase II transcription factor binding;GO:0003682//chromatin binding;GO:0003712//transcription cofactor activity;GO:0035258//steroid hormone receptor binding;GO:0036002//pre-mRNA binding;GO:0046914//transition metal ion binding;GO:0090595//acetyl-CoA:L-lysine N6-acetyltransferase	GO:0006357//regulation of transcription from RNA polymerase II promoter;GO:0006474//N-terminal protein amino acid acetylation;GO:0008630//intrinsic apoptotic signaling pathway in response to DNA damage;GO:0009653//anatomical structure morphogenesis;GO:0009952//anterior/posterior pattern specification;GO:0014706//striated muscle tissue development;GO:0016573//histone acetylation;GO:0030323//respir…
ncbi_102394210	POLA1	PREDICTED: DNA polymerase alpha catalytic subunit isoform X1 [Bos taurus]	Metabolism;Metabolism;Metabolism;Genetic Information Processing	Global and overview maps;Nucleotide metabolism;Nucleotide metabolism;Replication and repair	ko01100//Metabolic pathways;ko00230//Purine metabolism;ko00240//Pyrimidine metabolism;ko03030//DNA replication	K02320;K02320;K02320;K02320	-	-	-
ncbi_102394234	HDGFRP3	hepatoma-derived growth factor-related protein 3 [Bos taurus]	-	-	-	-	GO:0043231//intracellular membrane-bounded organelle	GO:0005102//receptor binding	GO:0044699//single-organism process
ncbi_102394235	FGD4	PREDICTED: FYVE, RhoGEF and PH domain-containing protein 4 isoform X1 [Bubalus bubalis]	-	-	-	-	GO:0005856//cytoskeleton;GO:0031252//cell leading edge;GO:0042995//cell projection	GO:0043169//cation binding	GO:0030031//cell projection assembly;GO:0043087//regulation of GTPase activity
ncbi_102394248	DOCK5	PREDICTED: dedicator of cytokinesis protein 5 [Bos indicus]	-	-	-	-	GO:0044424//intracellular part	-	GO:0043087//regulation of GTPase activity
ncbi_102394282	Tnpo2	PREDICTED: transportin-2 isoform X6 [Bubalus bubalis]	-	-	-	-	-	GO:0017016//Ras GTPase binding	-
ncbi_102394289	MED14	PREDICTED: mediator of RNA polymerase II transcription subunit 14 isoform X1 [Bubalus bubalis]	Organismal Systems	Endocrine system	ko04919//Thyroid hormone signaling pathway	K15156	GO:0043231//intracellular membrane-bounded organelle;GO:0043234//protein complex	GO:0003712//transcription cofactor activity;GO:0008134//transcription factor binding;GO:0060089//molecular transducer activity	GO:0006352//DNA-templated transcription, initiation;GO:0006357//regulation of transcription from RNA polymerase II promoter;GO:0030518//intracellular steroid hormone receptor signaling pathway;GO:0044707//single-multicellular organism process
ncbi_102394338	NKIRAS1	PREDICTED: NF-kappa-B inhibitor-interacting Ras-like protein 1 isoform X1 [Bos taurus]	-	-	-	-	GO:0044424//intracellular part	GO:0017111//nucleoside-triphosphatase activity;GO:0032550//purine ribonucleoside binding	GO:0035556//intracellular signal transduction
ncbi_102394356	YEATS2	PREDICTED: YEATS domain-containing protein 2 isoform X1 [Bubalus bubalis]	-	-	-	-	GO:0000123//histone acetyltransferase complex;GO:0005819//spindle	GO:0008134//transcription factor binding	GO:0006355//regulation of transcription, DNA-templated;GO:0016573//histone acetylation
ncbi_102394364	RHOT1	PREDICTED: mitochondrial Rho GTPase 1 isoform X8 [Ovis aries musimon]	Cellular Processes;Cellular Processes	Transport and catabolism;Cell growth and death	ko04137//Mitophagy - animal;ko04214//Apoptosis - fly	K07870;K07870	GO:0031966//mitochondrial membrane	GO:0017111//nucleoside-triphosphatase activity;GO:0032550//purine ribonucleoside binding;GO:0046872//metal ion binding	GO:0035556//intracellular signal transduction;GO:0042592//homeostatic process
ncbi_102394367	TLR3	PREDICTED: toll-like receptor 3 isoform X1 [Bubalus bubalis]	Human Diseases;Human Diseases;Human Diseases;Human Diseases;Cellular Processes;Human Diseases;Human Diseases;Organismal Systems	Infectious diseases;Infectious diseases;Infectious diseases;Infectious diseases;Cell growth and death;Infectious diseases;Infectious diseases;Immune system	ko05165//Human papillomavirus infection;ko05168//Herpes simplex infection;ko05167//Kaposi sarcoma-associated herpesvirus infection;ko05164//Influenza A;ko04217//Necroptosis;ko05161//Hepatitis B;ko05160//Hepatitis C;ko04620//Toll-like receptor signaling pathway	K05401;K05401;K05401;K05401;K05401;K05401;K05401;K05401	GO:0005774//vacuolar membrane;GO:0031224//intrinsic component of membrane	GO:0003723//RNA binding;GO:0038023//signaling receptor activity	GO:0002224//toll-like receptor signaling pathway;GO:0002252//immune effector process;GO:0006357//regulation of transcription from RNA polymerase II promoter;GO:0006468//protein phosphorylation;GO:0007166//cell surface receptor signaling pathway;GO:0009612//response to mechanical stimulus;GO:0032680//regulation of tumor necrosis factor production;GO:0032722//positive regulation of chemokine produc…
ncbi_102394400	AKAP7	PREDICTED: A-kinase anchor protein 7 isoforms alpha and beta isoform X1 [Bubalus bubalis]	-	-	-	-	GO:0044444//cytoplasmic part	GO:0019900//kinase binding;GO:0051018//protein kinase A binding	-
ncbi_102394418	MIER1	PREDICTED: mesoderm induction early response protein 1 isoform X1 [Bubalus bubalis]	-	-	-	-	GO:0043231//intracellular membrane-bounded organelle;GO:0043234//protein complex	GO:0005488//binding;GO:0060089//molecular transducer activity	GO:0031935//regulation of chromatin silencing;GO:0043122//regulation of I-kappaB kinase/NF-kappaB signaling
ncbi_102394419	AFF4	PREDICTED: AF4/FMR2 family member 4 isoform X1 [Bubalus bubalis]	-	-	-	-	GO:0000785//chromatin;GO:0043231//intracellular membrane-bounded organelle;GO:0043234//protein complex	-	GO:0007281//germ cell development
ncbi_102394436	TBC1D8B	PREDICTED: TBC1 domain family member 8B isoform X1 [Bubalus bubalis]	-	-	-	-	-	-	-
ncbi_102394438	SH3BP2	SH3 domain-binding protein 2 [Bos taurus]	Organismal Systems	Immune system	ko04650//Natural killer cell mediated cytotoxicity	K07984	-	-	-
ncbi_102394445	CYP2R1	PREDICTED: vitamin D 25-hydroxylase-like [Bubalus bubalis]	Metabolism;Metabolism	Global and overview maps;Lipid metabolism	ko01100//Metabolic pathways;ko00100//Steroid biosynthesis	K07419;K07419	-	GO:0004497//monooxygenase activity;GO:0043169//cation binding;GO:0070643//vitamin D 25-hydroxylase activity	GO:0042368//vitamin D biosynthetic process
ncbi_102394450	RAD54B	PREDICTED: DNA repair and recombination protein RAD54B isoform X3 [Bos taurus]	Genetic Information Processing	Replication and repair	ko03440//Homologous recombination	K10877	-	GO:0003676//nucleic acid binding;GO:0008094//DNA-dependent ATPase activity;GO:0032550//purine ribonucleoside binding	-
ncbi_102394459	SCFD1	PREDICTED: LOW QUALITY PROTEIN: sec1 family domain containing 1 [Pantholops hodgsonii]	-	-	-	-	-	-	GO:0042221//response to chemical;GO:0048278//vesicle docking
[truncated: 2,455 more rows]

## Sheet: Table S8
Table S8 Differentially Expressed circRNAs between healthy and atretic follicles.
[truncated: 113 more rows]

## Sheet: Table S9
Table S9 the GO enrichment analysis of DEcircRNAs host genes.
[truncated: 1,294 more rows]

[truncated: 1 more sheets: Table S10]
